# Supplementary material for: Biomarker candidates for progression and clinical management of COVID-19 associated pneumonia at time of admission
Source: Sci Rep. 2022 Jan 12;12:640. doi: 10.1038/s41598-021-04683-w (PMC8755735; doi:10.1038/s41598-021-04683-w)
Supplement: Supplementary file 1 — Supplementary Information 1. [file 41598_2021_4683_MOESM1_ESM.xlsx]

## Sheet: Critical_vs_NotCritical
Results from differentially expression analysis between Critical and Non-critical patients. Results are derived from a linear mixed-effects model fitted to each protein independently that included peptide and patient as random effects. Digestion batch, evolution group (Critical / Non-critical), blood extraction day and the interaction of the latter were modeled as fixed effects. Comparisons were …
master.protein.accessions	master.protein.descriptions	gene.symbol	global.mean	global.se	Non.critical.log2mean	Non.critical.log2se	Critical.log2mean	Critical.log2se	fc	log2fc	log2se	t	pv	adj.pv
O00327	Aryl hydrocarbon receptor nuclear translocator-like protein 1 OS=Homo sapiens OX=9606 GN=ARNTL PE=1 SV=2	ARNTL	18.9301	0.124641	17.8556	0.168289	20.0045	0.186421	4.43488	2.1489	0.252994	8.49386	< 2.22e-16	< 2.22e-16
P01721	Immunoglobulin lambda variable 6-57 OS=Homo sapiens OX=9606 GN=IGLV6-57 PE=1 SV=2	IGLV6-57	22.7005	0.0681544	23.2027	0.091388	22.1983	0.102548	-2.00605	-1.00436	0.138404	-7.25672	3.9657e-13	6.94e-11
P02787	Serotransferrin OS=Homo sapiens OX=9606 GN=TF PE=1 SV=3	TF	24.3288	0.412365	24.1024	0.413792	24.5552	0.413965	1.36865	0.452758	0.0707248	6.40169	1.5367e-10	1.7928e-08
P01834	Immunoglobulin kappa constant OS=Homo sapiens OX=9606 GN=IGKC PE=1 SV=2	IGKC	23.8455	2.75615	23.4544	2.75688	24.2365	2.75681	1.71955	0.782032	0.124165	6.29835	3.0083e-10	2.6323e-08
Q9Y6K5	2'-5'-oligoadenylate synthase 3 OS=Homo sapiens OX=9606 GN=OAS3 PE=1 SV=3	OAS3	22.2012	0.0514322	22.4857	0.0694081	21.9167	0.0764394	-1.48342	-0.568929	0.103633	-5.48984	4.023e-08	2.8161e-06
Q9UGM5	Fetuin-B OS=Homo sapiens OX=9606 GN=FETUB PE=1 SV=2	FETUB	19.5555	0.582587	19.3234	0.58395	19.7877	0.584429	1.37964	0.464288	0.086479	5.3688	7.9264e-08	4.6237e-06
P00738	Haptoglobin OS=Homo sapiens OX=9606 GN=HP PE=1 SV=1	HP	24.8326	1.22889	24.6158	1.2295	25.0493	1.22968	1.35048	0.433467	0.0830239	5.22099	1.7797e-07	8.8984e-06
Q9UP83	Conserved oligomeric Golgi complex subunit 5 OS=Homo sapiens OX=9606 GN=COG5 PE=1 SV=3	COG5	22.3896	0.0793568	22.7897	0.103108	21.9896	0.122163	-1.74122	-0.800098	0.160997	-4.96964	6.7077e-07	2.9346e-05
P00751	Complement factor B OS=Homo sapiens OX=9606 GN=CFB PE=1 SV=2	CFB	21.4231	0.439937	21.2958	0.440523	21.5504	0.440861	1.193	0.254598	0.0515698	4.93696	7.9349e-07	3.0858e-05
P02768	Serum albumin OS=Homo sapiens OX=9606 GN=ALB PE=1 SV=2	ALB	24.3456	0.434047	24.1207	0.436503	24.5705	0.436649	1.36583	0.449781	0.093861	4.79199	1.6513e-06	5.7797e-05
P01859	Immunoglobulin heavy constant gamma 2 OS=Homo sapiens OX=9606 GN=IGHG2 PE=1 SV=2	IGHG2	25.6898	1.05638	25.4495	1.05745	25.9302	1.05785	1.39538	0.480659	0.103767	4.63208	3.6201e-06	0.00011518
P06331	Immunoglobulin heavy variable 4-34 OS=Homo sapiens OX=9606 GN=IGHV4-34 PE=1 SV=2	IGHV4-34	21.5923	0.207285	22.5126	0.281657	20.672	0.305418	-3.58158	-1.8406	0.416358	-4.4207	9.838e-06	0.00028694
Q86UD1	Out at first protein homolog OS=Homo sapiens OX=9606 GN=OAF PE=2 SV=1	OAF	18.5797	0.751402	18.0192	0.760483	19.1402	0.766255	2.17499	1.12101	0.269332	4.16219	3.152e-05	0.00084863
P61769	Beta-2-microglobulin OS=Homo sapiens OX=9606 GN=B2M PE=1 SV=1	B2M	19.731	1.93144	19.2174	1.9371	20.2446	1.9343	2.03807	1.0272	0.256729	4.00112	6.3043e-05	0.00157607
P0CG40	Transcription factor Sp9 OS=Homo sapiens OX=9606 GN=SP9 PE=3 SV=1	SP9	21.3566	0.0964798	21.0029	0.129426	21.7104	0.145415	1.63305	0.707568	0.196366	3.6033	0.0003142	0.00733132
P02774	Vitamin D-binding protein OS=Homo sapiens OX=9606 GN=GC PE=1 SV=2	GC	23.5741	0.457501	23.4461	0.458777	23.7022	0.459007	1.19421	0.256051	0.071415	3.58539	0.00033658	0.00736264
A0A075B6I9	Immunoglobulin lambda variable 7-46 OS=Homo sapiens OX=9606 GN=IGLV7-46 PE=3 SV=4	IGLV7-46	23.807	0.0654482	23.5721	0.0876477	24.0419	0.0988386	1.38489	0.469775	0.133298	3.52423	0.00042472	0.00874414
P01861	Immunoglobulin heavy constant gamma 4 OS=Homo sapiens OX=9606 GN=IGHG4 PE=1 SV=1	IGHG4	24.1604	0.812753	23.7175	0.822338	24.6034	0.822776	1.84793	0.885908	0.253236	3.49835	0.00046815	0.00910287
P06396	Gelsolin OS=Homo sapiens OX=9606 GN=GSN PE=1 SV=1	GSN	21.4443	0.372362	21.2392	0.377072	21.6495	0.377208	1.32893	0.41027	0.119692	3.42771	0.0006087	0.0112129
P00746	Complement factor D OS=Homo sapiens OX=9606 GN=CFD PE=1 SV=5	CFD	19.3889	0.245338	19.0476	0.265752	19.7302	0.266683	1.60504	0.682612	0.206702	3.30239	0.00095864	0.0167762
P0DOY2	Immunoglobulin lambda constant 2 OS=Homo sapiens OX=9606 GN=IGLC2 PE=1 SV=1	IGLC2	16.577	0.596267	16.2615	0.602203	16.8925	0.605809	1.54864	0.631	0.192794	3.27293	0.00106439	0.0177398
A0A075B6R9	Probable non-functional immunoglobulin kappa variable 2D-24 OS=Homo sapiens OX=9606 GN=IGKV2D-24 PE=5 SV=1	IGKV2D-24	22.5402	1.50722	22.7953	1.50915	22.2851	1.50937	-1.42427	-0.510221	0.156672	-3.25662	0.00112748	0.0179372
P08571	Monocyte differentiation antigen CD14 OS=Homo sapiens OX=9606 GN=CD14 PE=1 SV=2	CD14	19.7377	0.387218	19.4833	0.395798	19.9921	0.396414	1.42288	0.508811	0.166887	3.04883	0.00229735	0.0349597
P01591	Immunoglobulin J chain OS=Homo sapiens OX=9606 GN=JCHAIN PE=1 SV=4	JCHAIN	22.9392	0.689095	23.3153	0.699704	22.5632	0.700585	-1.68415	-0.752023	0.247794	-3.03487	0.00240636	0.0350928
P04180	Phosphatidylcholine-sterol acyltransferase OS=Homo sapiens OX=9606 GN=LCAT PE=1 SV=1	LCAT	19.0859	0.58199	18.9733	0.582989	19.1986	0.583505	1.16902	0.225304	0.0765587	2.94289	0.0032516	0.0455223
P0DP01	Immunoglobulin heavy variable 1-8 OS=Homo sapiens OX=9606 GN=IGHV1-8 PE=3 SV=1	IGHV1-8	20.1008	1.24744	20.4009	1.24814	19.8006	1.25528	-1.51602	-0.60029	0.206653	-2.90482	0.00367468	0.0494668
P04217	Alpha-1B-glycoprotein OS=Homo sapiens OX=9606 GN=A1BG PE=1 SV=4	A1BG	24.5057	0.390599	24.3902	0.392575	24.6211	0.392744	1.1736	0.230941	0.0803522	2.8741	0.00405176	0.0519886
A0A0B4J1V2	Immunoglobulin heavy variable 2-26 OS=Homo sapiens OX=9606 GN=IGHV2-26 PE=3 SV=1	IGHV2-26	19.6963	0.391244	20.2356	0.42016	19.1569	0.447713	-2.11213	-1.0787	0.376399	-2.86584	0.00415909	0.0519886
P02647	Apolipoprotein A-I OS=Homo sapiens OX=9606 GN=APOA1 PE=1 SV=1	APOA1	25.0825	0.61263	24.8952	0.616113	25.2699	0.616288	1.29665	0.374789	0.132466	2.82932	0.00466464	0.0562974
P02655	Apolipoprotein C-II OS=Homo sapiens OX=9606 GN=APOC2 PE=1 SV=1	APOC2	19.393	0.690665	19.1156	0.696248	19.6703	0.699463	1.46881	0.554644	0.199869	2.77504	0.00551947	0.0643939
P02656	Apolipoprotein C-III OS=Homo sapiens OX=9606 GN=APOC3 PE=1 SV=1	APOC3	23.161	1.42867	22.98	1.43006	23.3419	1.4303	1.28514	0.361931	0.131524	2.75182	0.00592657	0.0666897
Q9NTG1	Polycystic kidney disease and receptor for egg jelly-related protein OS=Homo sapiens OX=9606 GN=PKDREJ PE=2 SV=2	PKDREJ	20.9536	0.15271	20.5303	0.210801	21.3768	0.223538	1.79816	0.846524	0.309081	2.73884	0.00616566	0.0666897
Q9NZP8	Complement C1r subcomponent-like protein OS=Homo sapiens OX=9606 GN=C1RL PE=1 SV=2	C1RL	19.4236	0.592899	19.295	0.594514	19.5523	0.595017	1.19526	0.257325	0.0941763	2.73238	0.00628789	0.0666897
P35858	Insulin-like growth factor-binding protein complex acid labile subunit OS=Homo sapiens OX=9606 GN=IGFALS PE=1 SV=1	IGFALS	20.25	0.173522	20.0333	0.190903	20.4667	0.191156	1.35048	0.433474	0.159781	2.71293	0.00666915	0.068653
P01042	Kininogen-1 OS=Homo sapiens OX=9606 GN=KNG1 PE=1 SV=2	KNG1	23.0466	0.469124	22.9317	0.470934	23.1616	0.471169	1.17275	0.229894	0.0851398	2.70019	0.00693003	0.0693003
Q6EMK4	Vasorin OS=Homo sapiens OX=9606 GN=VASN PE=1 SV=1	VASN	17.1837	0.539302	16.7921	0.556432	17.5752	0.561107	1.72074	0.783025	0.292453	2.67744	0.00741879	0.0703523
P01701	Immunoglobulin lambda variable 1-51 OS=Homo sapiens OX=9606 GN=IGLV1-51 PE=1 SV=2	IGLV1-51	22.289	0.826739	22.5308	0.831504	22.0472	0.831816	-1.39824	-0.483613	0.180682	-2.6766	0.00743724	0.0703523
Q04756	Hepatocyte growth factor activator OS=Homo sapiens OX=9606 GN=HGFAC PE=1 SV=1	HGFAC	19.2394	0.45932	19.0915	0.462471	19.3873	0.462943	1.22756	0.295788	0.111766	2.64649	0.00813312	0.0749104
P01717	Immunoglobulin lambda variable 3-25 OS=Homo sapiens OX=9606 GN=IGLV3-25 PE=1 SV=2	IGLV3-25	21.5545	0.183225	22.0347	0.248472	21.0744	0.27171	-1.94564	-0.960245	0.369925	-2.59578	0.00943753	0.0846958
P02538	Keratin, type II cytoskeletal 6A OS=Homo sapiens OX=9606 GN=KRT6A PE=1 SV=3	KRT6A	19.5814	0.620023	19.817	0.620777	19.3458	0.632879	-1.38624	-0.471176	0.184622	-2.55212	0.010707	0.0936865
A0A0C4DH35	Probable non-functional immunoglobulin heavy variable 3-35 OS=Homo sapiens OX=9606 GN=IGHV3-35 PE=5 SV=1	IGHV3-35	23.5778	0.0526993	23.7133	0.0715461	23.4422	0.078283	-1.20676	-0.271138	0.106702	-2.54108	0.011051	0.0943379
P02671	Fibrinogen alpha chain OS=Homo sapiens OX=9606 GN=FGA PE=1 SV=2	FGA	23.7011	0.523601	23.5475	0.52707	23.8547	0.527169	1.23729	0.307181	0.121609	2.52598	0.0115376	0.0961469
P15814	Immunoglobulin lambda-like polypeptide 1 OS=Homo sapiens OX=9606 GN=IGLL1 PE=1 SV=1	IGLL1	20.245	2.58378	19.6727	2.59396	20.8173	2.59433	2.21094	1.14466	0.463316	2.47057	0.0134896	0.109799
P39060	Collagen alpha-1(XVIII) chain OS=Homo sapiens OX=9606 GN=COL18A1 PE=1 SV=5	COL18A1	16.5236	0.252566	15.8892	0.270724	17.1579	0.435994	2.4095	1.26873	0.521159	2.43444	0.0149147	0.11864
P27169	Serum paraoxonase/arylesterase 1 OS=Homo sapiens OX=9606 GN=PON1 PE=1 SV=3	PON1	21.6835	0.553952	21.5045	0.55885	21.8625	0.55914	1.2816	0.357942	0.149835	2.38891	0.0168986	0.131434
O14791	Apolipoprotein L1 OS=Homo sapiens OX=9606 GN=APOL1 PE=1 SV=5	APOL1	20.9622	0.630851	20.8145	0.633836	21.1099	0.634026	1.22722	0.295389	0.124813	2.36665	0.0179499	0.136576
O75460	Serine/threonine-protein kinase/endoribonuclease IRE1 OS=Homo sapiens OX=9606 GN=ERN1 PE=1 SV=2	ERN1	22.3036	0.09941	22.0689	0.136828	22.5382	0.144967	1.38441	0.469268	0.199863	2.34794	0.0188774	0.139845
P01008	Antithrombin-III OS=Homo sapiens OX=9606 GN=SERPINC1 PE=1 SV=1	SERPINC1	21.8469	0.440075	21.7108	0.443766	21.9829	0.444016	1.20751	0.272036	0.116153	2.34204	0.0191787	0.139845
A0A0J9YX35	Immunoglobulin heavy variable 3-64D OS=Homo sapiens OX=9606 GN=IGHV3-64D PE=3 SV=1	IGHV3-64D	21.0741	1.32331	21.2442	1.32461	20.9039	1.32602	-1.26601	-0.340285	0.145791	-2.33407	0.0195922	0.139945
Q96PD5	N-acetylmuramoyl-L-alanine amidase OS=Homo sapiens OX=9606 GN=PGLYRP2 PE=1 SV=1	PGLYRP2	20.3308	0.481098	20.134	0.488497	20.5276	0.488741	1.31363	0.393563	0.170807	2.30414	0.0212147	0.148503
P02747	Complement C1q subcomponent subunit C OS=Homo sapiens OX=9606 GN=C1QC PE=1 SV=3	C1QC	21.99	1.58447	22.0927	1.58496	21.8874	1.5853	-1.15294	-0.205315	0.0912758	-2.2494	0.0244872	0.165007
P01714	Immunoglobulin lambda variable 3-19 OS=Homo sapiens OX=9606 GN=IGLV3-19 PE=1 SV=2	IGLV3-19	20.5779	0.167868	20.9565	0.224892	20.1994	0.249891	-1.69007	-0.757085	0.336639	-2.24895	0.0245154	0.165007
P02675	Fibrinogen beta chain OS=Homo sapiens OX=9606 GN=FGB PE=1 SV=2	FGB	24.926	0.416716	24.8231	0.419197	25.0288	0.419311	1.15327	0.205729	0.0921185	2.23331	0.0255288	0.168586
Q96RY7	Intraflagellar transport protein 140 homolog OS=Homo sapiens OX=9606 GN=IFT140 PE=1 SV=1	IFT140	18.8441	0.116486	18.6153	0.155267	19.0728	0.155733	1.37316	0.457501	0.206023	2.22064	0.0263756	0.170953
P05090	Apolipoprotein D OS=Homo sapiens OX=9606 GN=APOD PE=1 SV=1	APOD	23.0653	0.637962	22.9476	0.639979	23.183	0.640371	1.17724	0.235409	0.106355	2.21343	0.0268681	0.170979
P01768	Immunoglobulin heavy variable 3-30 OS=Homo sapiens OX=9606 GN=IGHV3-30 PE=1 SV=2	IGHV3-30	20.5728	0.130341	20.8625	0.149384	20.2831	0.217103	-1.49424	-0.579416	0.266351	-2.17538	0.0296013	0.182289
P02741	C-reactive protein OS=Homo sapiens OX=9606 GN=CRP PE=1 SV=1	CRP	21.6526	0.960253	22.1348	0.984199	21.1705	0.986853	-1.95115	-0.964327	0.443523	-2.17424	0.029687	0.182289
P19652	Alpha-1-acid glycoprotein 2 OS=Homo sapiens OX=9606 GN=ORM2 PE=1 SV=2	ORM2	23.3712	0.817627	23.1576	0.823615	23.5848	0.82368	1.34457	0.427146	0.198809	2.14853	0.0316716	0.18825
P20742	Pregnancy zone protein OS=Homo sapiens OX=9606 GN=PZP PE=1 SV=4	PZP	19.4044	0.354881	18.8425	0.443209	19.9664	0.438598	2.17938	1.12391	0.523298	2.14775	0.0317335	0.18825
Q9UK55	Protein Z-dependent protease inhibitor OS=Homo sapiens OX=9606 GN=SERPINA10 PE=1 SV=1	SERPINA10	19.3207	0.551099	19.1996	0.553782	19.4418	0.554279	1.1828	0.242201	0.113828	2.12779	0.0333547	0.194569
P17936	Insulin-like growth factor-binding protein 3 OS=Homo sapiens OX=9606 GN=IGFBP3 PE=1 SV=2	IGFBP3	19.2541	0.826502	19.0763	0.830588	19.4318	0.830952	1.27944	0.355517	0.168198	2.11368	0.0345424	0.198194
P02760	Protein AMBP OS=Homo sapiens OX=9606 GN=AMBP PE=1 SV=1	AMBP	22.4117	0.645109	22.296	0.647401	22.5274	0.64759	1.17398	0.231412	0.11108	2.08328	0.0372256	0.210145
P01034	Cystatin-C OS=Homo sapiens OX=9606 GN=CST3 PE=1 SV=1	CST3	19.3923	1.05071	19.162	1.05614	19.6227	1.05716	1.3762	0.460695	0.223836	2.05818	0.0395731	0.21911
Q8N6C8	Leukocyte immunoglobulin-like receptor subfamily A member 3 OS=Homo sapiens OX=9606 GN=LILRA3 PE=1 SV=3	LILRA3	17.9664	1.24565	17.6185	1.25776	18.3143	1.25656	1.61977	0.695792	0.339434	2.04986	0.0403784	0.21911
A0A0C4DH31	Immunoglobulin heavy variable 1-18 OS=Homo sapiens OX=9606 GN=IGHV1-18 PE=3 SV=1	IGHV1-18	20.2309	0.774472	20.4733	0.781918	19.9885	0.785036	-1.39945	-0.484864	0.236906	-2.04666	0.0406919	0.21911
P02652	Apolipoprotein A-II OS=Homo sapiens OX=9606 GN=APOA2 PE=1 SV=1	APOA2	21.6008	0.946789	21.3011	0.958274	21.9005	0.958358	1.51513	0.599442	0.296385	2.02251	0.0431234	0.227552
Q04695	Keratin, type I cytoskeletal 17 OS=Homo sapiens OX=9606 GN=KRT17 PE=1 SV=2	KRT17	19.2196	1.04065	19.4573	1.0426	18.982	1.05196	-1.39023	-0.475321	0.235506	-2.0183	0.0435599	0.227552
P06310	Immunoglobulin kappa variable 2-30 OS=Homo sapiens OX=9606 GN=IGKV2-30 PE=3 SV=2	IGKV2-30	22.8477	0.188351	22.467	0.259126	23.2284	0.27485	1.69512	0.76139	0.378778	2.01012	0.0444185	0.228625
P01817	Immunoglobulin heavy variable 2-5 OS=Homo sapiens OX=9606 GN=IGHV2-5 PE=1 SV=2	IGHV2-5	18.6616	0.923858	18.4436	0.929186	18.8796	0.931389	1.35284	0.435989	0.218384	1.99643	0.0458868	0.232759
P57721	Poly(rC)-binding protein 3 OS=Homo sapiens OX=9606 GN=PCBP3 PE=1 SV=2	PCBP3	18.8764	0.235332	18.4171	0.315033	19.3357	0.350783	1.89033	0.918642	0.472299	1.94504	0.0517698	0.258849
P20851	C4b-binding protein beta chain OS=Homo sapiens OX=9606 GN=C4BPB PE=1 SV=1	C4BPB	20.7044	0.601191	20.5931	0.603473	20.8158	0.604535	1.16693	0.222722	0.11645	1.91259	0.0558005	0.272505
P01703	Immunoglobulin lambda variable 1-40 OS=Homo sapiens OX=9606 GN=IGLV1-40 PE=1 SV=2	IGLV1-40	22.4607	0.214992	22.7248	0.253516	22.1967	0.257619	-1.44199	-0.52806	0.276387	-1.91058	0.0560582	0.272505
P43251	Biotinidase OS=Homo sapiens OX=9606 GN=BTD PE=1 SV=2	BTD	20.0151	0.336995	20.1347	0.341914	19.8954	0.343783	-1.18039	-0.239268	0.126183	-1.8962	0.0579335	0.276098
P01709	Immunoglobulin lambda variable 2-8 OS=Homo sapiens OX=9606 GN=IGLV2-8 PE=1 SV=2	IGLV2-8	22.9936	0.160326	23.2957	0.224268	22.6915	0.228209	-1.52017	-0.604236	0.319268	-1.89256	0.0584158	0.276098
P01871	Immunoglobulin heavy constant mu OS=Homo sapiens OX=9606 GN=IGHM PE=1 SV=4	IGHM	24.0481	0.730897	24.215	0.736383	23.8813	0.736132	-1.2602	-0.333656	0.177374	-1.88109	0.05996	0.276098
P04278	Sex hormone-binding globulin OS=Homo sapiens OX=9606 GN=SHBG PE=1 SV=2	SHBG	18.7657	0.269128	18.5386	0.294628	18.9928	0.295724	1.37006	0.454243	0.242481	1.87331	0.0610255	0.276098
A0A0C4DH29	Immunoglobulin heavy variable 1-3 OS=Homo sapiens OX=9606 GN=IGHV1-3 PE=3 SV=1	IGHV1-3	20.8503	0.173493	21.1727	0.248019	20.5279	0.241762	-1.56359	-0.644858	0.345723	-1.86524	0.0621474	0.276098
P01700	Immunoglobulin lambda variable 1-47 OS=Homo sapiens OX=9606 GN=IGLV1-47 PE=1 SV=2	IGLV1-47	23.5224	3.03327	23.7165	3.03477	23.3284	3.03539	-1.30869	-0.388123	0.209324	-1.85417	0.0637141	0.276098
P02748	Complement component C9 OS=Homo sapiens OX=9606 GN=C9 PE=1 SV=2	C9	22.4908	0.494175	22.3651	0.498701	22.6166	0.498917	1.1904	0.25145	0.13567	1.85339	0.0638259	0.276098
A0A0J9YXX1	Immunoglobulin heavy variable 5-10-1 OS=Homo sapiens OX=9606 GN=IGHV5-10-1 PE=3 SV=1	IGHV5-10-1	19.9091	1.18247	20.4953	1.19715	19.3229	1.25095	-2.25392	-1.17244	0.634939	-1.84654	0.0648142	0.276098
P02776	Platelet factor 4 OS=Homo sapiens OX=9606 GN=PF4 PE=1 SV=2	PF4	22.0066	0.295085	22.5213	0.401466	21.4919	0.410756	-2.04119	-1.02941	0.558113	-1.84445	0.0651178	0.276098
O43866	CD5 antigen-like OS=Homo sapiens OX=9606 GN=CD5L PE=1 SV=1	CD5L	22.2787	0.377984	22.4232	0.385333	22.1342	0.386833	-1.22183	-0.289042	0.157333	-1.83713	0.0661903	0.276098
P49747	Cartilage oligomeric matrix protein OS=Homo sapiens OX=9606 GN=COMP PE=1 SV=2	COMP	15.5099	0.6226	14.6194	0.867696	16.4003	0.701578	3.43633	1.78087	0.969378	1.83712	0.0661917	0.276098
Q15165	Serum paraoxonase/arylesterase 2 OS=Homo sapiens OX=9606 GN=PON2 PE=1 SV=4	PON2	21.4959	0.0681069	21.623	0.0912081	21.3689	0.102854	-1.1926	-0.25411	0.138713	-1.83191	0.066965	0.276098
P01743	Immunoglobulin heavy variable 1-46 OS=Homo sapiens OX=9606 GN=IGHV1-46 PE=1 SV=2	IGHV1-46	19.8884	0.834575	20.1659	0.84539	19.6109	0.851046	-1.46922	-0.555055	0.30309	-1.83132	0.0670524	0.276098
A0A1B0GVN3	Uncharacterized protein C2orf92 OS=Homo sapiens OX=9606 GN=C2orf92 PE=3 SV=1	C2orf92	20.1603	0.119216	19.9376	0.164599	20.3829	0.176717	1.36162	0.445322	0.244527	1.82115	0.0685834	0.276487
A0A0B4J2D9	Immunoglobulin kappa variable 1D-13 OS=Homo sapiens OX=9606 GN=IGKV1D-13 PE=3 SV=1	IGKV1D-13	20.4472	1.16335	20.9	1.18085	19.9944	1.1984	-1.87327	-0.905557	0.4976	-1.81985	0.0687818	0.276487
A0A1B0GUA7	Testis-expressed protein 51 OS=Homo sapiens OX=9606 GN=TEX51 PE=3 SV=1	TEX51	19.4209	0.0980724	19.5865	0.120959	19.2552	0.145831	-1.25817	-0.331327	0.182544	-1.81505	0.0695166	0.276487
Q96KN2	Beta-Ala-His dipeptidase OS=Homo sapiens OX=9606 GN=CNDP1 PE=1 SV=4	CNDP1	19.2504	0.29536	19.1414	0.300556	19.3594	0.302312	1.16307	0.217935	0.120425	1.80971	0.0703404	0.27662
O60939	Sodium channel subunit beta-2 OS=Homo sapiens OX=9606 GN=SCN2B PE=1 SV=1	SCN2B	22.1399	0.186368	21.8022	0.246346	22.4775	0.281023	1.59702	0.675381	0.374684	1.80253	0.0714614	0.277906
P60709	Actin, cytoplasmic 1 OS=Homo sapiens OX=9606 GN=ACTB PE=1 SV=1	ACTB	19.7926	0.514966	19.539	0.531708	20.0461	0.536567	1.42113	0.507043	0.283684	1.78735	0.0738806	0.284156
Q5JTZ9	Alanine--tRNA ligase, mitochondrial OS=Homo sapiens OX=9606 GN=AARS2 PE=1 SV=1	AARS2	21.4069	0.0805222	21.261	0.107835	21.5528	0.121603	1.22411	0.291737	0.164	1.77889	0.0752586	0.28631
A0A075B6K4	Immunoglobulin lambda variable 3-10 OS=Homo sapiens OX=9606 GN=IGLV3-10 PE=3 SV=2	IGLV3-10	21.3642	1.42526	21.7217	1.43802	21.0067	1.4409	-1.64147	-0.71499	0.403387	-1.77246	0.0763175	0.287216
P05155	Plasma protease C1 inhibitor OS=Homo sapiens OX=9606 GN=SERPING1 PE=1 SV=2	SERPING1	22.455	0.616445	22.3381	0.619994	22.572	0.620222	1.17597	0.233845	0.134598	1.73736	0.0823241	0.306526
P02775	Platelet basic protein OS=Homo sapiens OX=9606 GN=PPBP PE=1 SV=3	PPBP	22.8898	0.273608	23.3606	0.379913	22.4191	0.392622	-1.92053	-0.941501	0.54546	-1.72607	0.0843353	0.307914
P20618	Proteasome subunit beta type-1 OS=Homo sapiens OX=9606 GN=PSMB1 PE=1 SV=2	PSMB1	19.6469	0.117127	19.4176	0.18719	19.8761	0.166448	1.37411	0.458499	0.265736	1.7254	0.0844563	0.307914
P02745	Complement C1q subcomponent subunit A OS=Homo sapiens OX=9606 GN=C1QA PE=1 SV=2	C1QA	21.7212	0.60944	21.8322	0.612344	21.6102	0.613401	-1.16634	-0.221989	0.129552	-1.71352	0.0866176	0.31234
A0A0A0MS14	Immunoglobulin heavy variable 1-45 OS=Homo sapiens OX=9606 GN=IGHV1-45 PE=3 SV=1	IGHV1-45	17.8071	1.29185	18.1288	1.29943	17.4854	1.31155	-1.56209	-0.643482	0.376606	-1.70864	0.0875182	0.31234
Q92820	Gamma-glutamyl hydrolase OS=Homo sapiens OX=9606 GN=GGH PE=1 SV=2	GGH	18.5173	0.568543	18.3441	0.579279	18.6904	0.57581	1.27124	0.346238	0.20317	1.70418	0.0883475	0.31234
Q9HDC9	Adipocyte plasma membrane-associated protein OS=Homo sapiens OX=9606 GN=APMAP PE=1 SV=2	APMAP	19.3338	0.66497	19.1701	0.671391	19.4974	0.672728	1.25461	0.327244	0.194726	1.68054	0.0928532	0.322118
P07996	Thrombospondin-1 OS=Homo sapiens OX=9606 GN=THBS1 PE=1 SV=2	THBS1	19.2591	0.323077	19.5911	0.376957	18.9271	0.381016	-1.58449	-0.664019	0.396265	-1.6757	0.0937979	0.322118
P01033	Metalloproteinase inhibitor 1 OS=Homo sapiens OX=9606 GN=TIMP1 PE=1 SV=1	TIMP1	19.1539	0.262666	18.897	0.292334	19.4107	0.315738	1.42772	0.51371	0.307123	1.67266	0.0943951	0.322118
P0DOX3	Immunoglobulin delta heavy chain OS=Homo sapiens OX=9606 PE=1 SV=1	NA	21.1805	0.345635	21.3319	0.355705	21.0292	0.358912	-1.23347	-0.302724	0.181203	-1.67063	0.0947946	0.322118
A0A0B4J1V1	Immunoglobulin heavy variable 3-21 OS=Homo sapiens OX=9606 GN=IGHV3-21 PE=1 SV=1	IGHV3-21	18.9988	0.661888	19.3265	0.678333	18.6711	0.703407	-1.57502	-0.655372	0.396804	-1.65163	0.0986108	0.331863
P68871	Hemoglobin subunit beta OS=Homo sapiens OX=9606 GN=HBB PE=1 SV=2	HBB	25.1276	1.10349	24.9271	1.11016	25.3281	1.11069	1.32042	0.401002	0.247826	1.61808	0.105646	0.352154
A0A0C4DH33	Immunoglobulin heavy variable 1-24 OS=Homo sapiens OX=9606 GN=IGHV1-24 PE=3 SV=1	IGHV1-24	20.6669	0.620582	21.0474	0.653635	20.2864	0.675503	-1.6946	-0.760945	0.476021	-1.59855	0.10992	0.362944
A0A0C4DH36	Probable non-functional immunoglobulin heavy variable 3-38 OS=Homo sapiens OX=9606 GN=IGHV3-38 PE=5 SV=1	IGHV3-38	20.7131	1.46115	20.8962	1.46514	20.5301	1.46622	-1.2889	-0.366145	0.230391	-1.58923	0.112009	0.366383
P00740	Coagulation factor IX OS=Homo sapiens OX=9606 GN=F9 PE=1 SV=2	F9	19.8435	0.459965	19.9363	0.463353	19.7508	0.464169	-1.13719	-0.185473	0.118436	-1.56602	0.117343	0.380278
P13647	Keratin, type II cytoskeletal 5 OS=Homo sapiens OX=9606 GN=KRT5 PE=1 SV=3	KRT5	19.642	0.433836	19.7283	0.434649	19.5557	0.440314	-1.1271	-0.172616	0.112864	-1.52941	0.126164	0.404378
P23142	Fibulin-1 OS=Homo sapiens OX=9606 GN=FBLN1 PE=1 SV=4	FBLN1	20.0398	0.360742	19.8828	0.374912	20.1968	0.37535	1.24314	0.313985	0.2058	1.52568	0.12709	0.404378
Q15848	Adiponectin OS=Homo sapiens OX=9606 GN=ADIPOQ PE=1 SV=1	ADIPOQ	19.5797	0.699049	19.2853	0.72528	19.8741	0.725543	1.504	0.588801	0.387571	1.51921	0.12871	0.405841
P69892	Hemoglobin subunit gamma-2 OS=Homo sapiens OX=9606 GN=HBG2 PE=1 SV=2	HBG2	20.1037	0.142858	19.8833	0.223225	20.3241	0.183151	1.35727	0.440707	0.291743	1.5106	0.13089	0.409031
P02765	Alpha-2-HS-glycoprotein OS=Homo sapiens OX=9606 GN=AHSG PE=1 SV=2	AHSG	23.738	0.952924	23.6084	0.956473	23.8677	0.957147	1.19691	0.259318	0.172291	1.50512	0.132294	0.40976
P18065	Insulin-like growth factor-binding protein 2 OS=Homo sapiens OX=9606 GN=IGFBP2 PE=1 SV=2	IGFBP2	19.2073	0.292743	18.9684	0.330436	19.4462	0.336332	1.39264	0.477823	0.319093	1.49744	0.134278	0.412258
Q92496	Complement factor H-related protein 4 OS=Homo sapiens OX=9606 GN=CFHR4 PE=1 SV=3	CFHR4	19.5187	0.0798633	19.3976	0.115676	19.6399	0.112498	1.18291	0.242338	0.162975	1.48696	0.137024	0.413663
P07357	Complement component C8 alpha chain OS=Homo sapiens OX=9606 GN=C8A PE=1 SV=2	C8A	20.4873	0.436816	20.4109	0.439646	20.5638	0.44002	1.11181	0.152907	0.102852	1.48668	0.1371	0.413663
P01772	Immunoglobulin heavy variable 3-33 OS=Homo sapiens OX=9606 GN=IGHV3-33 PE=1 SV=2	IGHV3-33	18.2194	0.254481	17.8627	0.259394	18.5762	0.426108	1.63981	0.713528	0.488532	1.46055	0.144138	0.431181
Q5T4D3	Protein O-mannosyl-transferase TMTC4 OS=Homo sapiens OX=9606 GN=TMTC4 PE=1 SV=2	TMTC4	20.5301	0.0971365	20.3861	0.12896	20.6741	0.148125	1.22098	0.288044	0.198498	1.45112	0.146746	0.435263
P80108	Phosphatidylinositol-glycan-specific phospholipase D OS=Homo sapiens OX=9606 GN=GPLD1 PE=1 SV=3	GPLD1	19.8904	0.387835	19.8314	0.389741	19.9495	0.390254	1.08527	0.118052	0.0820314	1.43911	0.150119	0.441527
P04430	Immunoglobulin kappa variable 1-16 OS=Homo sapiens OX=9606 GN=IGKV1-16 PE=1 SV=2	IGKV1-16	21.1838	0.328193	21.388	0.3562	20.9796	0.359834	-1.32716	-0.408345	0.28614	-1.42708	0.153557	0.445766
P51884	Lumican OS=Homo sapiens OX=9606 GN=LUM PE=1 SV=2	LUM	20.4294	0.245228	20.3319	0.254143	20.527	0.255076	1.14487	0.195187	0.136957	1.42517	0.154108	0.445766
P14778	Interleukin-1 receptor type 1 OS=Homo sapiens OX=9606 GN=IL1R1 PE=1 SV=1	IL1R1	20.0148	0.109711	19.8617	0.145811	20.168	0.163164	1.23651	0.306277	0.218221	1.40352	0.160463	0.460344
Q16610	Extracellular matrix protein 1 OS=Homo sapiens OX=9606 GN=ECM1 PE=1 SV=2	ECM1	20.0492	0.197734	19.9738	0.204895	20.1245	0.205686	1.11008	0.150669	0.110373	1.36509	0.172224	0.482368
A0A0C4DH25	Immunoglobulin kappa variable 3D-20 OS=Homo sapiens OX=9606 GN=IGKV3D-20 PE=3 SV=1	IGKV3D-20	23.5007	0.120931	23.3355	0.16765	23.6658	0.1745	1.25727	0.330292	0.242107	1.36424	0.172493	0.482368
P05062	Fructose-bisphosphate aldolase B OS=Homo sapiens OX=9606 GN=ALDOB PE=1 SV=2	ALDOB	19.3247	0.214762	19.1248	0.231896	19.5246	0.285623	1.31929	0.399757	0.293634	1.36141	0.173384	0.482368
P01699	Immunoglobulin lambda variable 1-44 OS=Homo sapiens OX=9606 GN=IGLV1-44 PE=1 SV=2	IGLV1-44	21.5111	0.161619	21.7316	0.222489	21.2906	0.235153	-1.35756	-0.441021	0.324211	-1.36029	0.173739	0.482368
P07225	Vitamin K-dependent protein S OS=Homo sapiens OX=9606 GN=PROS1 PE=1 SV=1	PROS1	21.5301	0.363203	21.4538	0.367402	21.6063	0.367657	1.1115	0.152513	0.112455	1.35622	0.175031	0.482368
P01833	Polymeric immunoglobulin receptor OS=Homo sapiens OX=9606 GN=PIGR PE=1 SV=4	PIGR	19.1409	0.197503	19.0062	0.219424	19.2755	0.223566	1.20519	0.269261	0.200569	1.34248	0.17944	0.490655
Q4LDE5	Sushi, von Willebrand factor type A, EGF and pentraxin domain-containing protein 1 OS=Homo sapiens OX=9606 GN=SVEP1 PE=1 SV=3	SVEP1	17.7983	0.16681	18.017	0.228448	17.5795	0.239401	-1.35428	-0.437521	0.328179	-1.33318	0.182473	0.493312
P07358	Complement component C8 beta chain OS=Homo sapiens OX=9606 GN=C8B PE=1 SV=3	C8B	20.8104	0.335868	20.7408	0.339712	20.8801	0.34013	1.10137	0.139295	0.104664	1.33087	0.18323	0.493312
P01031	Complement C5 OS=Homo sapiens OX=9606 GN=C5 PE=1 SV=4	C5	20.9575	0.218626	21.046	0.229373	20.869	0.229609	-1.13054	-0.177008	0.139552	-1.26841	0.204653	0.546784
P11226	Mannose-binding protein C OS=Homo sapiens OX=9606 GN=MBL2 PE=1 SV=2	MBL2	19.711	0.41487	19.8635	0.429291	19.5585	0.436071	-1.23536	-0.304928	0.245823	-1.24044	0.214813	0.566983
Q86YZ3	Hornerin OS=Homo sapiens OX=9606 GN=HRNR PE=1 SV=2	HRNR	18.8448	0.759268	18.5291	0.796923	19.1604	0.804836	1.54897	0.631312	0.509654	1.23871	0.215453	0.566983
P02743	Serum amyloid P-component OS=Homo sapiens OX=9606 GN=APCS PE=1 SV=2	APCS	22.9125	0.901624	22.8224	0.904575	23.0026	0.904695	1.13308	0.180254	0.147492	1.22212	0.221661	0.576123
P01344	Insulin-like growth factor II OS=Homo sapiens OX=9606 GN=IGF2 PE=1 SV=1	IGF2	20.4559	0.112536	20.3193	0.159317	20.5926	0.159227	1.20856	0.273292	0.225419	1.21237	0.225369	0.576123
Q12805	EGF-containing fibulin-like extracellular matrix protein 1 OS=Homo sapiens OX=9606 GN=EFEMP1 PE=1 SV=2	EFEMP1	19.1721	0.555363	18.9896	0.57503	19.3546	0.575806	1.2879	0.365022	0.301188	1.21194	0.225535	0.576123
A0A087WW87	Immunoglobulin kappa variable 2-40 OS=Homo sapiens OX=9606 GN=IGKV2-40 PE=3 SV=2	IGKV2-40	20.7636	0.0931599	20.8773	0.12775	20.6498	0.136757	-1.17087	-0.227578	0.187962	-1.21076	0.225986	0.576123
P06312	Immunoglobulin kappa variable 4-1 OS=Homo sapiens OX=9606 GN=IGKV4-1 PE=1 SV=1	IGKV4-1	23.0731	2.05842	23.1648	2.05987	22.9813	2.05982	-1.13569	-0.183571	0.153314	-1.19735	0.231169	0.576123
P04070	Vitamin K-dependent protein C OS=Homo sapiens OX=9606 GN=PROC PE=1 SV=1	PROC	19.9105	0.369241	19.8378	0.372964	19.9832	0.375552	1.10604	0.145407	0.122177	1.19014	0.233992	0.576123
A0A075B6S6	Immunoglobulin kappa variable 2D-30 OS=Homo sapiens OX=9606 GN=IGKV2D-30 PE=3 SV=1	IGKV2D-30	19.363	0.493107	20.0892	0.755075	18.6368	0.811022	-2.73668	-1.45243	1.22128	-1.18927	0.234334	0.576123
P02042	Hemoglobin subunit delta OS=Homo sapiens OX=9606 GN=HBD PE=1 SV=2	HBD	20.9461	0.690396	20.8389	0.695814	21.0534	0.696793	1.16029	0.214486	0.181019	1.18488	0.236066	0.576123
P01814	Immunoglobulin heavy variable 2-70 OS=Homo sapiens OX=9606 GN=IGHV2-70 PE=1 SV=2	IGHV2-70	20.1027	0.695331	20.3494	0.718179	19.856	0.733817	-1.40782	-0.493463	0.417847	-1.18096	0.237617	0.576123
P02763	Alpha-1-acid glycoprotein 1 OS=Homo sapiens OX=9606 GN=ORM1 PE=1 SV=1	ORM1	25.6055	1.05225	25.5411	1.05354	25.6698	1.0538	1.0933	0.128692	0.109189	1.17861	0.238552	0.576123
P08246	Neutrophil elastase OS=Homo sapiens OX=9606 GN=ELANE PE=1 SV=1	ELANE	17.3522	0.231209	17.6404	0.303058	17.064	0.367349	-1.49108	-0.576355	0.48964	-1.1771	0.239156	0.576123
Q13103	Secreted phosphoprotein 24 OS=Homo sapiens OX=9606 GN=SPP2 PE=1 SV=1	SPP2	19.7378	0.355947	19.8517	0.370799	19.6239	0.367049	-1.17106	-0.22781	0.194007	-1.17424	0.2403	0.576123
P00915	Carbonic anhydrase 1 OS=Homo sapiens OX=9606 GN=CA1 PE=1 SV=2	CA1	21.1997	0.261195	21.11	0.271141	21.2894	0.273113	1.13236	0.17933	0.152729	1.17417	0.240326	0.576123
O00116	Alkyldihydroxyacetonephosphate synthase, peroxisomal OS=Homo sapiens OX=9606 GN=AGPS PE=1 SV=1	AGPS	18.7557	0.425345	19.1779	0.604737	18.3335	0.514406	-1.79548	-0.844371	0.72986	-1.15689	0.247316	0.588847
O14917	Protocadherin-17 OS=Homo sapiens OX=9606 GN=PCDH17 PE=1 SV=2	PCDH17	19.1837	0.0988786	19.0667	0.137989	19.3008	0.145843	1.17614	0.234058	0.20375	1.14875	0.250659	0.592583
Q8IWV7	E3 ubiquitin-protein ligase UBR1 OS=Homo sapiens OX=9606 GN=UBR1 PE=1 SV=1	UBR1	19.9236	0.252319	19.6273	0.34646	20.22	0.375933	1.50811	0.592741	0.517745	1.14485	0.252271	0.592583
Q9Y490	Talin-1 OS=Homo sapiens OX=9606 GN=TLN1 PE=1 SV=3	TLN1	18.8765	0.191509	18.6634	0.267095	19.0896	0.27495	1.3437	0.426213	0.383629	1.111	0.266566	0.621989
A0A087WSY6	Immunoglobulin kappa variable 3D-15 OS=Homo sapiens OX=9606 GN=IGKV3D-15 PE=3 SV=6	IGKV3D-15	23.3196	0.340642	23.208	0.354053	23.4311	0.356637	1.16722	0.223079	0.20233	1.10255	0.270222	0.626007
Q15582	Transforming growth factor-beta-induced protein ig-h3 OS=Homo sapiens OX=9606 GN=TGFBI PE=1 SV=1	TGFBI	18.3671	0.285408	18.2538	0.302459	18.4803	0.304462	1.16997	0.226476	0.206215	1.09825	0.272096	0.626007
P68032	Actin, alpha cardiac muscle 1 OS=Homo sapiens OX=9606 GN=ACTC1 PE=1 SV=1	ACTC1	20.9778	0.606016	20.433	0.759166	21.5226	0.808448	2.12822	1.08965	0.995399	1.09469	0.273654	0.626007
P01766	Immunoglobulin heavy variable 3-13 OS=Homo sapiens OX=9606 GN=IGHV3-13 PE=1 SV=2	IGHV3-13	19.8741	0.513064	19.6082	0.556051	20.1399	0.582512	1.44559	0.531657	0.494054	1.07611	0.281877	0.64063
P0DOX5	Immunoglobulin gamma-1 heavy chain OS=Homo sapiens OX=9606 PE=1 SV=2	NA	25.5342	1.24729	25.3978	1.25374	25.6706	1.25411	1.20821	0.27287	0.257586	1.05934	0.289447	0.653589
P04196	Histidine-rich glycoprotein OS=Homo sapiens OX=9606 GN=HRG PE=1 SV=1	HRG	22.1412	0.611358	22.2443	0.618957	22.0381	0.619379	-1.15363	-0.206176	0.19606	-1.0516	0.292984	0.657336
P08697	Alpha-2-antiplasmin OS=Homo sapiens OX=9606 GN=SERPINF2 PE=1 SV=3	SERPINF2	21.8687	0.512065	21.8167	0.514378	21.9207	0.514591	1.07477	0.104033	0.0996845	1.04362	0.296661	0.661346
P09172	Dopamine beta-hydroxylase OS=Homo sapiens OX=9606 GN=DBH PE=1 SV=3	DBH	19.4307	0.225505	19.6156	0.253953	19.2459	0.31704	-1.29207	-0.369689	0.355812	-1.039	0.298804	0.661908
P04004	Vitronectin OS=Homo sapiens OX=9606 GN=VTN PE=1 SV=1	VTN	22.5246	0.835811	22.4759	0.837043	22.5733	0.837273	1.06988	0.0974462	0.0949354	1.02645	0.30468	0.67068
P08185	Corticosteroid-binding globulin OS=Homo sapiens OX=9606 GN=SERPINA6 PE=1 SV=1	SERPINA6	20.5706	0.621195	20.6238	0.623154	20.5174	0.623592	-1.07657	-0.106437	0.104137	-1.02208	0.306742	0.670998
P00734	Prothrombin OS=Homo sapiens OX=9606 GN=F2 PE=1 SV=2	F2	22.797	0.340959	22.7408	0.345375	22.8531	0.345612	1.08093	0.112273	0.111586	1.00616	0.314339	0.68014
P12259	Coagulation factor V OS=Homo sapiens OX=9606 GN=F5 PE=1 SV=4	F5	19.0687	0.162993	19.0054	0.174338	19.132	0.175124	1.0917	0.126578	0.125925	1.00518	0.314808	0.68014
P06681	Complement C2 OS=Homo sapiens OX=9606 GN=C2 PE=1 SV=2	C2	21.1595	0.248672	21.2085	0.253293	21.1104	0.253719	-1.07037	-0.0981074	0.0985408	-0.995602	0.319443	0.685921
P0C0L4	Complement C4-A OS=Homo sapiens OX=9606 GN=C4A PE=1 SV=2	C4A	21.4561	1.86794	21.5816	1.87164	21.3305	1.87287	-1.19013	-0.251113	0.254133	-0.988117	0.323096	0.689533
P04406	Glyceraldehyde-3-phosphate dehydrogenase OS=Homo sapiens OX=9606 GN=GAPDH PE=1 SV=3	GAPDH	20.246	0.941997	20.1092	0.954336	20.3828	0.950882	1.20884	0.273629	0.283609	0.96481	0.33464	0.706666
O75882	Attractin OS=Homo sapiens OX=9606 GN=ATRN PE=1 SV=2	ATRN	20.0446	0.291399	20.0828	0.293695	20.0065	0.294525	-1.05433	-0.0763291	0.0796895	-0.957831	0.338148	0.706666
Q8IZ40	REST corepressor 2 OS=Homo sapiens OX=9606 GN=RCOR2 PE=1 SV=2	RCOR2	20.908	0.082133	20.9842	0.0882813	20.8319	0.135728	-1.1114	-0.152382	0.159525	-0.955225	0.339464	0.706666
P48740	Mannan-binding lectin serine protease 1 OS=Homo sapiens OX=9606 GN=MASP1 PE=1 SV=3	MASP1	19.3103	0.394545	19.244	0.400178	19.3767	0.401122	1.09633	0.132678	0.139351	0.95211	0.341041	0.706666
O75636	Ficolin-3 OS=Homo sapiens OX=9606 GN=FCN3 PE=1 SV=2	FCN3	21.0699	0.651418	21.1291	0.654066	21.0107	0.654699	-1.08551	-0.11838	0.124444	-0.951267	0.341469	0.706666
P08603	Complement factor H OS=Homo sapiens OX=9606 GN=CFH PE=1 SV=4	CFH	23.2997	0.292916	23.3489	0.297406	23.2505	0.297545	-1.07055	-0.0983466	0.103764	-0.947788	0.343238	0.706666
P07360	Complement component C8 gamma chain OS=Homo sapiens OX=9606 GN=C8G PE=1 SV=3	C8G	21.6188	0.516321	21.5759	0.518171	21.6616	0.518518	1.06118	0.0856633	0.0915057	0.936152	0.349195	0.713741
P02786	Transferrin receptor protein 1 OS=Homo sapiens OX=9606 GN=TFRC PE=1 SV=2	TFRC	18.1962	0.129015	18.0698	0.187843	18.3227	0.187345	1.19162	0.252923	0.272372	0.928592	0.353101	0.713741
P13796	Plastin-2 OS=Homo sapiens OX=9606 GN=LCP1 PE=1 SV=6	LCP1	18.3956	0.242727	18.308	0.257624	18.4833	0.263297	1.12919	0.175284	0.189011	0.927375	0.353732	0.713741
A0A0C4DH73	Immunoglobulin kappa variable 1-12 OS=Homo sapiens OX=9606 GN=IGKV1-12 PE=3 SV=1	IGKV1-12	20.2666	0.285046	20.5296	0.365388	20.0037	0.436489	-1.43983	-0.525899	0.56838	-0.925259	0.354831	0.713741
Q76N32	Centrosomal protein of 68 kDa OS=Homo sapiens OX=9606 GN=CEP68 PE=1 SV=2	CEP68	19.9734	0.157043	19.8153	0.26552	20.1315	0.195003	1.2451	0.316265	0.344099	0.919111	0.358037	0.716075
A0A075B6I0	Immunoglobulin lambda variable 8-61 OS=Homo sapiens OX=9606 GN=IGLV8-61 PE=3 SV=7	IGLV8-61	21.6932	0.885262	21.5761	0.894289	21.8103	0.894988	1.17628	0.234234	0.258379	0.906551	0.364644	0.719245
P05543	Thyroxine-binding globulin OS=Homo sapiens OX=9606 GN=SERPINA7 PE=1 SV=2	SERPINA7	20.791	0.419505	20.7502	0.421665	20.8318	0.422162	1.0582	0.0816138	0.0900348	0.90647	0.364687	0.719245
O00187	Mannan-binding lectin serine protease 2 OS=Homo sapiens OX=9606 GN=MASP2 PE=1 SV=4	MASP2	20.0679	0.180185	19.976	0.205265	20.1598	0.208398	1.1358	0.183708	0.203129	0.904392	0.365787	0.719245
P04040	Catalase OS=Homo sapiens OX=9606 GN=CAT PE=1 SV=3	CAT	19.0648	0.567356	18.9572	0.578553	19.1725	0.581261	1.16096	0.215323	0.24001	0.89714	0.369644	0.722768
P29074	Tyrosine-protein phosphatase non-receptor type 4 OS=Homo sapiens OX=9606 GN=PTPN4 PE=1 SV=1	PTPN4	20.486	0.147568	20.6144	0.199444	20.3576	0.217256	-1.19484	-0.256815	0.294704	-0.871434	0.383517	0.744075
P00739	Haptoglobin-related protein OS=Homo sapiens OX=9606 GN=HPR PE=2 SV=2	HPR	21.3702	1.05319	21.2711	1.05932	21.4694	1.05939	1.14736	0.198321	0.228191	0.869099	0.384793	0.744075
Q15166	Serum paraoxonase/lactonase 3 OS=Homo sapiens OX=9606 GN=PON3 PE=1 SV=3	PON3	19.9454	1.91481	19.8484	1.91928	20.0425	1.917	1.144	0.194092	0.226196	0.858073	0.390852	0.751639
P61626	Lysozyme C OS=Homo sapiens OX=9606 GN=LYZ PE=1 SV=1	LYZ	20.9629	0.137729	20.8456	0.189926	21.0802	0.200887	1.17662	0.234644	0.277448	0.845723	0.397708	0.753022
O94760	N(G),N(G)-dimethylarginine dimethylaminohydrolase 1 OS=Homo sapiens OX=9606 GN=DDAH1 PE=1 SV=3	DDAH1	17.8353	0.158319	17.7017	0.219475	17.969	0.228461	1.2035	0.267241	0.316965	0.843124	0.399159	0.753022
P36980	Complement factor H-related protein 2 OS=Homo sapiens OX=9606 GN=CFHR2 PE=1 SV=1	CFHR2	20.8528	0.523231	20.9542	0.535259	20.7515	0.538657	-1.15085	-0.202703	0.241304	-0.840031	0.400891	0.753022
P00488	Coagulation factor XIII A chain OS=Homo sapiens OX=9606 GN=F13A1 PE=1 SV=4	F13A1	19.256	0.360267	19.2092	0.363773	19.3027	0.36533	1.06697	0.0935136	0.111465	0.838953	0.401496	0.753022
P43652	Afamin OS=Homo sapiens OX=9606 GN=AFM PE=1 SV=1	AFM	20.883	0.517006	20.8179	0.522609	20.948	0.523007	1.09437	0.130104	0.155353	0.837469	0.402329	0.753022
P80723	Brain acid soluble protein 1 OS=Homo sapiens OX=9606 GN=BASP1 PE=1 SV=2	BASP1	18.1805	0.160472	18.3175	0.233179	18.0436	0.22609	-1.20906	-0.273885	0.328593	-0.833509	0.404558	0.753166
A0A0C4DH38	Immunoglobulin heavy variable 5-51 OS=Homo sapiens OX=9606 GN=IGHV5-51 PE=3 SV=1	IGHV5-51	20.8732	1.22941	20.9667	1.23363	20.7798	1.23576	-1.13829	-0.18687	0.228202	-0.818882	0.412854	0.764544
Q14520	Hyaluronan-binding protein 2 OS=Homo sapiens OX=9606 GN=HABP2 PE=1 SV=1	HABP2	21.2439	0.472093	21.1866	0.477186	21.3012	0.477522	1.0827	0.114639	0.141346	0.811049	0.417338	0.764708
P01599	Immunoglobulin kappa variable 1-17 OS=Homo sapiens OX=9606 GN=IGKV1-17 PE=1 SV=2	IGKV1-17	21.8485	0.450481	21.7639	0.461671	21.9331	0.463389	1.12443	0.169196	0.209773	0.806567	0.419916	0.764708
P19823	Inter-alpha-trypsin inhibitor heavy chain H2 OS=Homo sapiens OX=9606 GN=ITIH2 PE=1 SV=2	ITIH2	21.5498	0.516095	21.4859	0.521914	21.6138	0.522451	1.09274	0.127949	0.159005	0.804685	0.421001	0.764708
P59665	Neutrophil defensin 1 OS=Homo sapiens OX=9606 GN=DEFA1 PE=1 SV=1	DEFA1 | DEFA1B	19.1197	0.953562	19.2753	0.974037	18.9642	0.972172	-1.24071	-0.311168	0.388085	-0.801804	0.422666	0.764708
P06727	Apolipoprotein A-IV OS=Homo sapiens OX=9606 GN=APOA4 PE=1 SV=3	APOA4	22.4969	0.391203	22.4088	0.406492	22.585	0.406804	1.12985	0.176132	0.222016	0.79333	0.427586	0.764708
A0A075B6P5	Immunoglobulin kappa variable 2-28 OS=Homo sapiens OX=9606 GN=IGKV2-28 PE=3 SV=1	IGKV2-28	21.5781	0.201692	21.4171	0.277864	21.7391	0.294502	1.25014	0.322092	0.406402	0.792545	0.428043	0.764708
P27918	Properdin OS=Homo sapiens OX=9606 GN=CFP PE=1 SV=2	CFP	20.0341	0.294367	19.9701	0.304355	20.0981	0.306134	1.09275	0.127964	0.161527	0.792213	0.428237	0.764708
Q03591	Complement factor H-related protein 1 OS=Homo sapiens OX=9606 GN=CFHR1 PE=1 SV=2	CFHR1	21.1472	1.92829	21.0323	1.9378	21.2622	1.93034	1.17282	0.229978	0.298848	0.769549	0.441567	0.777198
P01024	Complement C3 OS=Homo sapiens OX=9606 GN=C3 PE=1 SV=2	C3	22.9676	0.2794	23.0227	0.288495	22.9125	0.288583	-1.07941	-0.110242	0.144088	-0.7651	0.444212	0.777198
P05156	Complement factor I OS=Homo sapiens OX=9606 GN=CFI PE=1 SV=2	CFI	21.5169	0.362522	21.5603	0.366794	21.4735	0.367132	-1.06206	-0.086868	0.113844	-0.763046	0.445436	0.777198
P14151	L-selectin OS=Homo sapiens OX=9606 GN=SELL PE=1 SV=2	SELL	19.8353	0.395305	19.7903	0.401688	19.8804	0.397693	1.06446	0.0901232	0.118166	0.76268	0.445655	0.777198
P35542	Serum amyloid A-4 protein OS=Homo sapiens OX=9606 GN=SAA4 PE=1 SV=2	SAA4	22.3764	1.13909	22.4494	1.14267	22.3035	1.14361	-1.10642	-0.145899	0.192332	-0.758579	0.448105	0.777198
P15169	Carboxypeptidase N catalytic chain OS=Homo sapiens OX=9606 GN=CPN1 PE=1 SV=1	CPN1	19.6039	0.603746	19.6639	0.608457	19.544	0.609356	-1.08666	-0.119902	0.158218	-0.757827	0.448555	0.777198
P23083	Immunoglobulin heavy variable 1-2 OS=Homo sapiens OX=9606 GN=IGHV1-2 PE=1 SV=2	IGHV1-2	20.8028	0.754965	20.9401	0.774074	20.6655	0.779309	-1.20966	-0.274606	0.364877	-0.752599	0.451691	0.778777
P0C0L5	Complement C4-B OS=Homo sapiens OX=9606 GN=C4B PE=1 SV=2	C4B | C4B_2	22.2151	1.43251	22.1312	1.4369	22.2991	1.43699	1.12344	0.167929	0.225617	0.74431	0.456689	0.783535
P0DJI9	Serum amyloid A-2 protein OS=Homo sapiens OX=9606 GN=SAA2 PE=1 SV=1	SAA2	21.1585	1.42911	21.4455	1.47861	20.8715	1.48349	-1.48858	-0.573935	0.777593	-0.738091	0.460459	0.78615
P02790	Hemopexin OS=Homo sapiens OX=9606 GN=HPX PE=1 SV=2	HPX	23.9646	0.536889	24.0027	0.539264	23.9266	0.539545	-1.05412	-0.0760355	0.104083	-0.730526	0.465068	0.787558
P22792	Carboxypeptidase N subunit 2 OS=Homo sapiens OX=9606 GN=CPN2 PE=1 SV=3	CPN2	21.2291	0.417691	21.2859	0.424613	21.1723	0.425145	-1.08187	-0.113524	0.15565	-0.729355	0.465785	0.787558
P04114	Apolipoprotein B-100 OS=Homo sapiens OX=9606 GN=APOB PE=1 SV=2	APOB	22.234	0.163352	22.1648	0.189647	22.3032	0.189715	1.10072	0.138452	0.192821	0.718037	0.472735	0.788774
P02751	Fibronectin OS=Homo sapiens OX=9606 GN=FN1 PE=1 SV=5	FN1	22.3715	0.244615	22.3103	0.259126	22.4328	0.259252	1.08859	0.122456	0.171377	0.714538	0.474895	0.788774
P00742	Coagulation factor X OS=Homo sapiens OX=9606 GN=F10 PE=1 SV=2	F10	19.8587	0.524835	19.8098	0.529477	19.9075	0.529361	1.07002	0.097639	0.139041	0.702232	0.482534	0.788774
P00736	Complement C1r subcomponent OS=Homo sapiens OX=9606 GN=C1R PE=1 SV=2	C1R	21.8514	0.323301	21.8198	0.326376	21.8831	0.326545	1.04489	0.0633533	0.0906247	0.699073	0.484507	0.788774
P01602	Immunoglobulin kappa variable 1-5 OS=Homo sapiens OX=9606 GN=IGKV1-5 PE=1 SV=2	IGKV1-5	20.8358	1.15722	20.9111	1.16159	20.7605	1.16325	-1.11005	-0.150624	0.21959	-0.685935	0.492754	0.788774
P01780	Immunoglobulin heavy variable 3-7 OS=Homo sapiens OX=9606 GN=IGHV3-7 PE=1 SV=2	IGHV3-7	20.7495	3.23721	20.8211	3.23803	20.678	3.23977	-1.10433	-0.14317	0.209329	-0.683946	0.494009	0.788774
P32119	Peroxiredoxin-2 OS=Homo sapiens OX=9606 GN=PRDX2 PE=1 SV=5	PRDX2	20.0884	0.442765	20.0148	0.45514	20.1621	0.45631	1.10746	0.147255	0.215818	0.682309	0.495043	0.788774
Q14624	Inter-alpha-trypsin inhibitor heavy chain H4 OS=Homo sapiens OX=9606 GN=ITIH4 PE=1 SV=4	ITIH4	22.2815	0.375738	22.236	0.381494	22.3269	0.381703	1.065	0.0908553	0.133239	0.681898	0.495303	0.788774
A0A0B4J2H0	Immunoglobulin heavy variable 1-69D OS=Homo sapiens OX=9606 GN=IGHV1-69D PE=1 SV=1	IGHV1-69D	20.5616	0.29912	20.7847	0.312662	20.3384	0.544827	-1.36253	-0.446283	0.656732	-0.679551	0.496789	0.788774
P05160	Coagulation factor XIII B chain OS=Homo sapiens OX=9606 GN=F13B PE=1 SV=3	F13B	20.2654	0.210036	20.2188	0.220867	20.312	0.221195	1.06673	0.0931952	0.137688	0.676857	0.498497	0.788774
Q06033	Inter-alpha-trypsin inhibitor heavy chain H3 OS=Homo sapiens OX=9606 GN=ITIH3 PE=1 SV=2	ITIH3	20.7679	0.392173	20.8192	0.399201	20.7166	0.399806	-1.07373	-0.102627	0.152358	-0.67359	0.500572	0.788774
O00391	Sulfhydryl oxidase 1 OS=Homo sapiens OX=9606 GN=QSOX1 PE=1 SV=3	QSOX1	18.0577	0.686687	17.9776	0.695922	18.1377	0.69797	1.11737	0.160101	0.23829	0.671873	0.501664	0.788774
P02654	Apolipoprotein C-I OS=Homo sapiens OX=9606 GN=APOC1 PE=1 SV=1	APOC1	21.9498	0.951067	21.9998	0.953969	21.8998	0.953991	-1.07183	-0.100074	0.148987	-0.671694	0.501778	0.788774
Q9BXR6	Complement factor H-related protein 5 OS=Homo sapiens OX=9606 GN=CFHR5 PE=1 SV=1	CFHR5	19.4686	0.291011	19.4165	0.299999	19.5208	0.302615	1.07499	0.104324	0.15621	0.667846	0.504232	0.788774
A0A0A0MT36	Immunoglobulin kappa variable 6D-21 OS=Homo sapiens OX=9606 GN=IGKV6D-21 PE=3 SV=1	IGKV6D-21	20.9765	0.385697	21.2301	0.50776	20.723	0.573252	-1.4212	-0.507111	0.760151	-0.667119	0.504696	0.788774
P10909	Clusterin OS=Homo sapiens OX=9606 GN=CLU PE=1 SV=1	CLU	22.6478	0.623182	22.6082	0.625792	22.6874	0.626266	1.05643	0.079198	0.119271	0.66402	0.506678	0.788774
Q16678	Cytochrome P450 1B1 OS=Homo sapiens OX=9606 GN=CYP1B1 PE=1 SV=2	CYP1B1	18.0906	0.39603	17.8596	0.417637	18.3216	0.617997	1.3774	0.461944	0.696651	0.663092	0.507271	0.788774
P01762	Immunoglobulin heavy variable 3-11 OS=Homo sapiens OX=9606 GN=IGHV3-11 PE=1 SV=2	IGHV3-11	18.9362	0.135177	19.0254	0.181972	18.847	0.199665	-1.13165	-0.178434	0.269941	-0.661012	0.508605	0.788774
A0A0C4DH67	Immunoglobulin kappa variable 1-8 OS=Homo sapiens OX=9606 GN=IGKV1-8 PE=3 SV=1	IGKV1-8	19.4894	1.40048	19.4169	1.40375	19.5618	1.40585	1.10567	0.144916	0.220377	0.657583	0.510806	0.788774
A0A0A0MS15	Immunoglobulin heavy variable 3-49 OS=Homo sapiens OX=9606 GN=IGHV3-49 PE=3 SV=1	IGHV3-49	20.8823	0.92373	20.9739	0.933868	20.7907	0.934848	-1.13546	-0.183283	0.281056	-0.652123	0.514322	0.788774
B9A064	Immunoglobulin lambda-like polypeptide 5 OS=Homo sapiens OX=9606 GN=IGLL5 PE=2 SV=2	IGLL5	24.4873	2.27486	24.4064	2.2778	24.5682	2.27869	1.11869	0.16181	0.248322	0.651611	0.514652	0.788774
Q6IN85	Serine/threonine-protein phosphatase 4 regulatory subunit 3A OS=Homo sapiens OX=9606 GN=PPP4R3A PE=1 SV=1	PPP4R3A	20.5967	0.112697	20.5232	0.155504	20.6701	0.163755	1.10721	0.146929	0.226256	0.649394	0.516084	0.788774
P30043	Flavin reductase (NADPH) OS=Homo sapiens OX=9606 GN=BLVRB PE=1 SV=3	BLVRB	19.3739	0.408172	19.2033	0.478772	19.5444	0.497014	1.26671	0.341088	0.534856	0.63772	0.523656	0.795598
P05362	Intercellular adhesion molecule 1 OS=Homo sapiens OX=9606 GN=ICAM1 PE=1 SV=2	ICAM1	20.0688	1.24354	19.0283	1.72369	21.1093	2.35527	4.23085	2.08095	3.2745	0.6355	0.525102	0.795598
P06276	Cholinesterase OS=Homo sapiens OX=9606 GN=BCHE PE=1 SV=1	BCHE	20.4188	0.874846	20.3841	0.876363	20.4534	0.876813	1.04924	0.0693495	0.110458	0.627836	0.530111	0.795598
P08637	Low affinity immunoglobulin gamma Fc region receptor III-A OS=Homo sapiens OX=9606 GN=FCGR3A PE=1 SV=2	FCGR3A	19.6733	0.140509	19.7613	0.156315	19.5852	0.23385	-1.12987	-0.176154	0.281548	-0.625662	0.531537	0.795598
P80748	Immunoglobulin lambda variable 3-21 OS=Homo sapiens OX=9606 GN=IGLV3-21 PE=1 SV=2	IGLV3-21	24	2.41961	23.9089	2.42334	24.091	2.42472	1.1345	0.182059	0.292553	0.622312	0.533737	0.795598
P0DJI8	Serum amyloid A-1 protein OS=Homo sapiens OX=9606 GN=SAA1 PE=1 SV=1	SAA1	23.5845	1.5571	23.8593	1.61797	23.3097	1.61987	-1.46373	-0.549653	0.886229	-0.620215	0.535116	0.795598
O15240	Neurosecretory protein VGF OS=Homo sapiens OX=9606 GN=VGF PE=1 SV=2	VGF	19.605	0.156622	19.7006	0.216096	19.5095	0.223883	-1.1416	-0.191055	0.309063	-0.618174	0.53646	0.795598
P81605	Dermcidin OS=Homo sapiens OX=9606 GN=DCD PE=1 SV=2	DCD	19.9987	0.11312	19.9359	0.156765	20.0616	0.152552	1.0911	0.125787	0.210974	0.596217	0.55103	0.80545
P0DOX7	Immunoglobulin kappa light chain OS=Homo sapiens OX=9606 PE=1 SV=1	NA	23.4292	1.1841	23.3922	1.18556	23.4662	1.18591	1.05261	0.0739688	0.124588	0.593708	0.552708	0.80545
P09871	Complement C1s subcomponent OS=Homo sapiens OX=9606 GN=C1S PE=1 SV=1	C1S	21.7744	0.333985	21.7471	0.336978	21.8017	0.337316	1.03861	0.0546531	0.0921298	0.593219	0.553035	0.80545
P02730	Band 3 anion transport protein OS=Homo sapiens OX=9606 GN=SLC4A1 PE=1 SV=3	SLC4A1	18.7312	0.281357	18.936	0.455065	18.5264	0.436783	-1.32833	-0.409608	0.692155	-0.591787	0.553993	0.80545
Q8IVL1	Neuron navigator 2 OS=Homo sapiens OX=9606 GN=NAV2 PE=1 SV=3	NAV2	16.7797	0.203777	16.6553	0.259888	16.9041	0.325095	1.18828	0.248869	0.424684	0.58601	0.557869	0.80545
P00747	Plasminogen OS=Homo sapiens OX=9606 GN=PLG PE=1 SV=2	PLG	22.915	0.279461	22.9408	0.282848	22.8892	0.283114	-1.03646	-0.0516606	0.0889848	-0.580556	0.56154	0.80545
P04275	von Willebrand factor OS=Homo sapiens OX=9606 GN=VWF PE=1 SV=4	VWF	20.0052	0.209569	20.0489	0.222502	19.9615	0.222979	-1.06242	-0.087359	0.15092	-0.578842	0.562696	0.80545
Q5TEA6	Protein sel-1 homolog 2 OS=Homo sapiens OX=9606 GN=SEL1L2 PE=2 SV=2	SEL1L2	19.5243	0.260103	19.678	0.284784	19.3707	0.450481	-1.23741	-0.307324	0.545396	-0.563487	0.573103	0.80545
P01706	Immunoglobulin lambda variable 2-11 OS=Homo sapiens OX=9606 GN=IGLV2-11 PE=1 SV=2	IGLV2-11	21.4825	0.182796	21.3825	0.247717	21.5825	0.264929	1.14876	0.200073	0.359785	0.556092	0.578148	0.80545
P02649	Apolipoprotein E OS=Homo sapiens OX=9606 GN=APOE PE=1 SV=1	APOE	22.1426	0.560673	22.0817	0.571207	22.2035	0.57157	1.08812	0.121843	0.22028	0.553125	0.580178	0.80545
P04432	Immunoglobulin kappa variable 1D-39 OS=Homo sapiens OX=9606 GN=IGKV1D-39 PE=3 SV=2	IGKV1D-39	21.7124	0.49619	21.8032	0.518273	21.6217	0.52699	-1.13406	-0.181491	0.328375	-0.552694	0.580473	0.80545
A0A075B6H9	Immunoglobulin lambda variable 4-69 OS=Homo sapiens OX=9606 GN=IGLV4-69 PE=1 SV=1	IGLV4-69	21.1407	0.616067	21.0503	0.633342	21.231	0.64161	1.13348	0.18076	0.327744	0.551529	0.581271	0.80545
Q8NBP7	Proprotein convertase subtilisin/kexin type 9 OS=Homo sapiens OX=9606 GN=PCSK9 PE=1 SV=3	PCSK9	16.8097	0.123936	16.875	0.17211	16.7443	0.173726	-1.09478	-0.130638	0.241173	-0.541679	0.58804	0.80545
P03952	Plasma kallikrein OS=Homo sapiens OX=9606 GN=KLKB1 PE=1 SV=1	KLKB1	20.7936	0.347874	20.8266	0.352961	20.7607	0.353389	-1.04673	-0.0658921	0.121929	-0.540415	0.588911	0.80545
P01619	Immunoglobulin kappa variable 3-20 OS=Homo sapiens OX=9606 GN=IGKV3-20 PE=1 SV=2	IGKV3-20	24.6803	1.35101	24.63	1.35401	24.7307	1.35452	1.07229	0.10069	0.187709	0.536416	0.591671	0.80545
A0A075B6J9	Immunoglobulin lambda variable 2-18 OS=Homo sapiens OX=9606 GN=IGLV2-18 PE=3 SV=2	IGLV2-18	21.5841	0.144688	21.6614	0.199183	21.5069	0.20924	-1.11305	-0.154521	0.288397	-0.535793	0.592102	0.80545
P13591	Neural cell adhesion molecule 1 OS=Homo sapiens OX=9606 GN=NCAM1 PE=1 SV=3	NCAM1	19.0318	0.281065	19.1743	0.294645	18.8893	0.462922	-1.21841	-0.285001	0.535009	-0.532703	0.594239	0.80545
P05546	Heparin cofactor 2 OS=Homo sapiens OX=9606 GN=SERPIND1 PE=1 SV=3	SERPIND1	21.6251	0.48292	21.6626	0.487947	21.5875	0.488269	-1.05338	-0.0750199	0.14196	-0.528457	0.597182	0.80545
P04433	Immunoglobulin kappa variable 3-11 OS=Homo sapiens OX=9606 GN=IGKV3-11 PE=1 SV=1	IGKV3-11	23.0234	1.28739	22.9833	1.28934	23.0635	1.28993	1.05714	0.0801662	0.152051	0.527232	0.598032	0.80545
Q96DF8	Splicing factor ESS-2 homolog OS=Homo sapiens OX=9606 GN=ESS2 PE=1 SV=1	ESS2	17.0274	0.237682	16.893	0.317604	17.1617	0.378511	1.20471	0.26869	0.512168	0.524612	0.599853	0.80545
Q13790	Apolipoprotein F OS=Homo sapiens OX=9606 GN=APOF PE=1 SV=2	APOF	20.2533	0.0996555	20.201	0.138211	20.3056	0.143814	1.07521	0.104617	0.199611	0.524104	0.600206	0.80545
P13671	Complement component C6 OS=Homo sapiens OX=9606 GN=C6 PE=1 SV=3	C6	21.7431	0.275416	21.7253	0.277475	21.7609	0.277639	1.02497	0.0355846	0.0688074	0.517163	0.605042	0.80545
P02766	Transthyretin OS=Homo sapiens OX=9606 GN=TTR PE=1 SV=1	TTR	24.6703	0.580363	24.6286	0.585948	24.7121	0.586164	1.05959	0.0835086	0.162984	0.512373	0.60839	0.80545
Q8IUR5	Protein O-mannosyl-transferase TMTC1 OS=Homo sapiens OX=9606 GN=TMTC1 PE=1 SV=3	TMTC1	24.167	0.218359	24.0537	0.295845	24.2802	0.325509	1.17003	0.22654	0.442987	0.511393	0.609076	0.80545
A2NJV5	Immunoglobulin kappa variable 2-29 OS=Homo sapiens OX=9606 GN=IGKV2-29 PE=3 SV=2	IGKV2-29	19.2631	0.582017	19.5338	0.956037	18.9924	0.563626	-1.45544	-0.541456	1.05886	-0.511356	0.609102	0.80545
P55058	Phospholipid transfer protein OS=Homo sapiens OX=9606 GN=PLTP PE=1 SV=1	PLTP	17.6399	0.595283	17.5853	0.602606	17.6945	0.607015	1.07858	0.10914	0.213908	0.510217	0.6099	0.80545
P23528	Cofilin-1 OS=Homo sapiens OX=9606 GN=CFL1 PE=1 SV=3	CFL1	19.2477	0.204489	19.1087	0.240336	19.3866	0.417597	1.21242	0.277892	0.545008	0.509885	0.610132	0.80545
P01009	Alpha-1-antitrypsin OS=Homo sapiens OX=9606 GN=SERPINA1 PE=1 SV=3	SERPINA1	23.9187	0.625601	23.8871	0.628566	23.9503	0.628783	1.04481	0.0632385	0.12419	0.509206	0.610608	0.80545
P02753	Retinol-binding protein 4 OS=Homo sapiens OX=9606 GN=RBP4 PE=1 SV=3	RBP4	21.9151	0.526254	21.8444	0.544042	21.9858	0.544702	1.10295	0.141372	0.278555	0.507519	0.611791	0.80545
Q9Y6R7	IgGFc-binding protein OS=Homo sapiens OX=9606 GN=FCGBP PE=1 SV=3	FCGBP	18.7885	0.270889	18.8367	0.285638	18.7403	0.288515	-1.06909	-0.0963819	0.190095	-0.507019	0.612142	0.80545
P19320	Vascular cell adhesion protein 1 OS=Homo sapiens OX=9606 GN=VCAM1 PE=1 SV=1	VCAM1	18.7076	0.713436	18.6435	0.722608	18.7716	0.728745	1.09289	0.128149	0.265516	0.482641	0.629351	0.822673
Q15485	Ficolin-2 OS=Homo sapiens OX=9606 GN=FCN2 PE=1 SV=2	FCN2	19.5542	0.184705	19.5042	0.197614	19.6042	0.225516	1.07177	0.100001	0.208218	0.480271	0.631034	0.822673
P01782	Immunoglobulin heavy variable 3-9 OS=Homo sapiens OX=9606 GN=IGHV3-9 PE=1 SV=2	IGHV3-9	21.9976	1.43958	22.1037	1.45583	21.8915	1.45742	-1.15846	-0.212208	0.444404	-0.477512	0.632997	0.822673
P29622	Kallistatin OS=Homo sapiens OX=9606 GN=SERPINA4 PE=1 SV=3	SERPINA4	20.2983	0.326796	20.2626	0.334956	20.334	0.335709	1.05077	0.0714533	0.15036	0.475216	0.634633	0.822673
P01715	Immunoglobulin lambda variable 3-1 OS=Homo sapiens OX=9606 GN=IGLV3-1 PE=1 SV=2	IGLV3-1	21.0439	0.325657	21.1901	0.425163	20.8977	0.489891	-1.22466	-0.292385	0.645991	-0.452614	0.650827	0.837802
P0DOX2	Immunoglobulin alpha-2 heavy chain OS=Homo sapiens OX=9606 PE=1 SV=2	NA	21.8663	0.734305	21.8107	0.743851	21.922	0.745223	1.08018	0.111267	0.246032	0.452246	0.651092	0.837802
P02749	Beta-2-glycoprotein 1 OS=Homo sapiens OX=9606 GN=APOH PE=1 SV=3	APOH	23.4647	0.563531	23.4189	0.573302	23.5106	0.573517	1.06563	0.091703	0.211953	0.432656	0.665264	0.850546
A0A0B4J1V6	Immunoglobulin heavy variable 3-73 OS=Homo sapiens OX=9606 GN=IGHV3-73 PE=3 SV=1	IGHV3-73	19.7858	0.906092	19.752	0.908639	19.8197	0.910308	1.04803	0.0676806	0.156725	0.431842	0.665856	0.850546
P02746	Complement C1q subcomponent subunit B OS=Homo sapiens OX=9606 GN=C1QB PE=1 SV=3	C1QB	21.4254	0.769068	21.4455	0.770358	21.4052	0.770749	-1.02834	-0.0403146	0.0956668	-0.421407	0.673458	0.851035
P69905	Hemoglobin subunit alpha OS=Homo sapiens OX=9606 GN=HBA1 PE=1 SV=2	HBA1 | HBA2	24.1419	1.09566	24.0913	1.10198	24.1925	1.10251	1.07271	0.10126	0.240599	0.420865	0.673854	0.851035
P55056	Apolipoprotein C-IV OS=Homo sapiens OX=9606 GN=APOC4 PE=1 SV=1	APOC4	20.0797	0.790613	20.1214	0.796532	20.038	0.797177	-1.05948	-0.083356	0.19908	-0.418706	0.675431	0.851035
P0DOX4	Immunoglobulin epsilon heavy chain OS=Homo sapiens OX=9606 PE=1 SV=1	NA	19.9868	0.232626	19.8904	0.224322	20.0832	0.405332	1.14298	0.192799	0.461269	0.417976	0.675965	0.851035
P00918	Carbonic anhydrase 2 OS=Homo sapiens OX=9606 GN=CA2 PE=1 SV=2	CA2	19.7479	0.248764	19.7052	0.269216	19.7907	0.269771	1.06107	0.0855245	0.2073	0.412563	0.679927	0.851939
A0A0B4J1Y8	Immunoglobulin lambda variable 9-49 OS=Homo sapiens OX=9606 GN=IGLV9-49 PE=1 SV=1	IGLV9-49	20.0464	0.489582	20.0926	0.491714	20.0002	0.512802	-1.06616	-0.0924275	0.225242	-0.410348	0.681551	0.851939
Q15113	Procollagen C-endopeptidase enhancer 1 OS=Homo sapiens OX=9606 GN=PCOLCE PE=1 SV=2	PCOLCE	16.789	0.126461	16.7376	0.181813	16.8403	0.175996	1.07383	0.102764	0.253163	0.405921	0.6848	0.85268
P05452	Tetranectin OS=Homo sapiens OX=9606 GN=CLEC3B PE=1 SV=3	CLEC3B	20.1191	0.430876	20.0998	0.433572	20.1383	0.433503	1.02706	0.038525	0.095925	0.401615	0.687967	0.85268
P26927	Hepatocyte growth factor-like protein OS=Homo sapiens OX=9606 GN=MST1 PE=1 SV=2	MST1	18.9744	0.25251	19.0149	0.268373	18.934	0.276074	-1.05766	-0.0808726	0.203558	-0.397296	0.691149	0.85268
P01860	Immunoglobulin heavy constant gamma 3 OS=Homo sapiens OX=9606 GN=IGHG3 PE=1 SV=2	IGHG3	21.5471	1.59077	21.6022	1.59675	21.492	1.59723	-1.07936	-0.110173	0.281631	-0.391196	0.695652	0.85268
P02533	Keratin, type I cytoskeletal 14 OS=Homo sapiens OX=9606 GN=KRT14 PE=1 SV=4	KRT14	19.4031	0.959242	19.3765	0.961498	19.4297	0.961899	1.0376	0.0532537	0.137378	0.387645	0.698279	0.85268
P18428	Lipopolysaccharide-binding protein OS=Homo sapiens OX=9606 GN=LBP PE=1 SV=3	LBP	20.7774	0.371835	20.8274	0.393064	20.7274	0.394288	-1.07182	-0.100062	0.258614	-0.386915	0.698819	0.85268
A0A0C4DH24	Immunoglobulin kappa variable 6-21 OS=Homo sapiens OX=9606 GN=IGKV6-21 PE=3 SV=1	IGKV6-21	21.2139	0.100185	21.2527	0.134463	21.175	0.149099	-1.05536	-0.0777364	0.201179	-0.386404	0.699197	0.85268
A0A0B4J1X8	Immunoglobulin heavy variable 3-43 OS=Homo sapiens OX=9606 GN=IGHV3-43 PE=3 SV=1	IGHV3-43	20.8168	0.170517	20.751	0.238328	20.8826	0.245804	1.09554	0.131636	0.343708	0.382988	0.701729	0.852795
P0DOX6	Immunoglobulin mu heavy chain OS=Homo sapiens OX=9606 PE=1 SV=2	NA	21.3501	0.122207	21.3039	0.164255	21.3962	0.182423	1.06609	0.0923241	0.246531	0.374493	0.708038	0.857485
P00450	Ceruloplasmin OS=Homo sapiens OX=9606 GN=CP PE=1 SV=1	CP	22.4687	0.308273	22.4843	0.311134	22.4531	0.311317	-1.02189	-0.0312357	0.0855316	-0.365195	0.714966	0.86289
Q8IY81	pre-rRNA 2'-O-ribose RNA methyltransferase FTSJ3 OS=Homo sapiens OX=9606 GN=FTSJ3 PE=1 SV=2	FTSJ3	19.0679	0.185043	19.0178	0.190774	19.1181	0.268734	1.07205	0.100372	0.283306	0.354287	0.723124	0.869737
P13645	Keratin, type I cytoskeletal 10 OS=Homo sapiens OX=9606 GN=KRT10 PE=1 SV=6	KRT10	20.6975	0.360618	20.6694	0.369904	20.7257	0.370468	1.03978	0.0562837	0.167245	0.336534	0.736468	0.876813
P35908	Keratin, type II cytoskeletal 2 epidermal OS=Homo sapiens OX=9606 GN=KRT2 PE=1 SV=2	KRT2	20.3498	0.240324	20.3775	0.252682	20.3221	0.255885	-1.03915	-0.0554007	0.166219	-0.3333	0.738908	0.876813
P01718	Immunoglobulin lambda variable 3-27 OS=Homo sapiens OX=9606 GN=IGLV3-27 PE=1 SV=2	IGLV3-27	19.7797	0.642428	19.8783	0.670395	19.6812	0.74237	-1.14641	-0.197125	0.591801	-0.333092	0.739064	0.876813
A0A075B6H7	Probable non-functional immunoglobulin kappa variable 3-7 OS=Homo sapiens OX=9606 GN=IGKV3-7 PE=5 SV=1	IGKV3-7	22.8922	1.94334	22.8652	1.94491	22.9191	1.94513	1.03805	0.053872	0.161817	0.33292	0.739194	0.876813
P01011	Alpha-1-antichymotrypsin OS=Homo sapiens OX=9606 GN=SERPINA3 PE=1 SV=2	SERPINA3	22.5267	0.52089	22.564	0.532988	22.4895	0.533248	-1.05301	-0.0745158	0.227054	-0.328186	0.742771	0.876813
Q08380	Galectin-3-binding protein OS=Homo sapiens OX=9606 GN=LGALS3BP PE=1 SV=1	LGALS3BP	20.9715	0.540172	21.0428	0.582071	20.9003	0.5832	-1.10386	-0.142556	0.436713	-0.326429	0.7441	0.876813
P10643	Complement component C7 OS=Homo sapiens OX=9606 GN=C7 PE=1 SV=2	C7	21.4002	0.307724	21.3755	0.317127	21.425	0.317375	1.03487	0.0494482	0.154327	0.320413	0.748655	0.876813
P08779	Keratin, type I cytoskeletal 16 OS=Homo sapiens OX=9606 GN=KRT16 PE=1 SV=4	KRT16	19.3876	0.432866	19.4128	0.439084	19.3624	0.440883	-1.03558	-0.0504323	0.157653	-0.319894	0.749049	0.876813
P06702	Protein S100-A9 OS=Homo sapiens OX=9606 GN=S100A9 PE=1 SV=1	S100A9	19.7069	1.38249	19.6379	1.39846	19.7759	1.40197	1.10037	0.137994	0.444192	0.310664	0.756056	0.882066
P01704	Immunoglobulin lambda variable 2-14 OS=Homo sapiens OX=9606 GN=IGLV2-14 PE=1 SV=2	IGLV2-14	23.4148	0.205837	23.3522	0.27081	23.4773	0.310539	1.09062	0.125152	0.412396	0.303476	0.761527	0.885496
P01023	Alpha-2-macroglobulin OS=Homo sapiens OX=9606 GN=A2M PE=1 SV=3	A2M	23.3566	0.386798	23.3236	0.402206	23.3896	0.402367	1.04684	0.0660379	0.221104	0.298673	0.765189	0.886809
Q08830	Fibrinogen-like protein 1 OS=Homo sapiens OX=9606 GN=FGL1 PE=1 SV=3	FGL1	19.7678	0.26541	19.8028	0.29081	19.7328	0.295234	-1.0497	-0.0699795	0.24839	-0.281733	0.778149	0.895815
A0A0B4J1U7	Immunoglobulin heavy variable 6-1 OS=Homo sapiens OX=9606 GN=IGHV6-1 PE=3 SV=1	IGHV6-1	19.8847	0.237271	19.9508	0.258033	19.8187	0.394986	-1.09589	-0.132106	0.46904	-0.281652	0.778211	0.895815
P25311	Zinc-alpha-2-glycoprotein OS=Homo sapiens OX=9606 GN=AZGP1 PE=1 SV=2	AZGP1	22.4994	0.445441	22.5323	0.460684	22.4665	0.460969	-1.04664	-0.065769	0.236166	-0.278486	0.780639	0.895815
P02750	Leucine-rich alpha-2-glycoprotein OS=Homo sapiens OX=9606 GN=LRG1 PE=1 SV=2	LRG1	21.6935	0.43397	21.6682	0.443611	21.7187	0.44407	1.03562	0.0504992	0.186165	0.271261	0.786191	0.897467
P01764	Immunoglobulin heavy variable 3-23 OS=Homo sapiens OX=9606 GN=IGHV3-23 PE=1 SV=2	IGHV3-23	19.6631	0.273682	19.7042	0.309312	19.6219	0.317241	-1.05873	-0.0823309	0.304998	-0.269939	0.787207	0.897467
P02792	Ferritin light chain OS=Homo sapiens OX=9606 GN=FTL PE=1 SV=2	FTL	20.0951	0.786387	20.1634	0.80021	20.0268	0.855684	-1.09932	-0.136616	0.521001	-0.262218	0.793153	0.90131
A8MXU0	Putative beta-defensin 108A OS=Homo sapiens OX=9606 GN=DEFB108A PE=5 SV=2	DEFB108A | DEFB108C	20.4664	0.0710008	20.4847	0.0885417	20.4481	0.113669	-1.02573	-0.0366564	0.146138	-0.250835	0.801942	0.908348
P03950	Angiogenin OS=Homo sapiens OX=9606 GN=ANG PE=1 SV=1	ANG	19.55	0.179837	19.5943	0.254886	19.5056	0.256872	-1.06344	-0.0887447	0.364052	-0.243769	0.80741	0.911591
A0A0C4DH34	Immunoglobulin heavy variable 4-28 OS=Homo sapiens OX=9606 GN=IGHV4-28 PE=3 SV=1	IGHV4-28	20.0334	1.12974	20.0679	1.13979	19.9989	1.14169	-1.04903	-0.0690512	0.316178	-0.218394	0.827122	0.930845
A0A0B4J1X5	Immunoglobulin heavy variable 3-74 OS=Homo sapiens OX=9606 GN=IGHV3-74 PE=3 SV=1	IGHV3-74	17.7376	0.430687	17.709	0.449687	17.7662	0.45902	1.04044	0.0571891	0.289602	0.197475	0.843456	0.946184
P04003	C4b-binding protein alpha chain OS=Homo sapiens OX=9606 GN=C4BPA PE=1 SV=2	C4BPA	23.576	0.418317	23.5662	0.421478	23.5858	0.421726	1.01366	0.019571	0.105048	0.186306	0.852204	0.949774
P41222	Prostaglandin-H2 D-isomerase OS=Homo sapiens OX=9606 GN=PTGDS PE=1 SV=1	PTGDS	18.7718	0.812323	18.7268	0.851313	18.8167	0.844258	1.06425	0.0898336	0.485318	0.185103	0.853148	0.949774
P01019	Angiotensinogen OS=Homo sapiens OX=9606 GN=AGT PE=1 SV=1	AGT	21.5535	0.570093	21.5382	0.576118	21.5688	0.576334	1.0215	0.0306894	0.1677	0.183002	0.854797	0.949774
P01601	Immunoglobulin kappa variable 1D-16 OS=Homo sapiens OX=9606 GN=IGKV1D-16 PE=3 SV=2	IGKV1D-16	19.662	1.16705	19.6904	1.17841	19.6336	1.17837	-1.0401	-0.0567287	0.326106	-0.173958	0.861899	0.954635
A0A075B6S5	Immunoglobulin kappa variable 1-27 OS=Homo sapiens OX=9606 GN=IGKV1-27 PE=3 SV=1	IGKV1-27	20.0134	0.235028	19.9739	0.324975	20.0529	0.337457	1.05633	0.0790562	0.466926	0.169312	0.865551	0.955656
E7ETH6	Zinc finger protein 587B OS=Homo sapiens OX=9606 GN=ZNF587B PE=1 SV=1	ZNF587B	24.8455	0.360246	24.7887	0.479249	24.9023	0.537038	1.08195	0.113634	0.719076	0.158027	0.874435	0.962429
O95445	Apolipoprotein M OS=Homo sapiens OX=9606 GN=APOM PE=1 SV=2	APOM	20.7219	0.79734	20.7087	0.801509	20.735	0.80224	1.01839	0.0262923	0.170317	0.154373	0.877316	0.962572
A0A075B6J1	Immunoglobulin lambda variable 5-37 OS=Homo sapiens OX=9606 GN=IGLV5-37 PE=3 SV=1	IGLV5-37	19.2732	1.79677	18.8904	3.84759	19.6561	1.77281	1.70018	0.765686	5.10526	0.14998	0.88078	0.963232
Q13201	Multimerin-1 OS=Homo sapiens OX=9606 GN=MMRN1 PE=1 SV=3	MMRN1	17.9998	0.705293	17.8523	1.02098	18.1474	1.40668	1.22697	0.295105	2.0131	0.146593	0.883454	0.963232
P19827	Inter-alpha-trypsin inhibitor heavy chain H1 OS=Homo sapiens OX=9606 GN=ITIH1 PE=1 SV=3	ITIH1	22.0574	0.462602	22.0674	0.4677	22.0474	0.468076	-1.01398	-0.0200304	0.140271	-0.142798	0.886449	0.963232
A0A075B6Q5	Immunoglobulin heavy variable 3-64 OS=Homo sapiens OX=9606 GN=IGHV3-64 PE=3 SV=1	IGHV3-64	20.1516	0.548152	20.1709	0.563681	20.1323	0.568469	-1.02709	-0.0385684	0.282674	-0.136441	0.891473	0.963232
P01763	Immunoglobulin heavy variable 3-48 OS=Homo sapiens OX=9606 GN=IGHV3-48 PE=1 SV=2	IGHV3-48	19.0516	0.384166	19.0743	0.390618	19.0289	0.445253	-1.032	-0.0454387	0.333663	-0.136181	0.891678	0.963232
P49908	Selenoprotein P OS=Homo sapiens OX=9606 GN=SELENOP PE=1 SV=3	SELENOP	20.3485	0.285785	20.3412	0.290728	20.3559	0.292763	1.01024	0.0146967	0.117363	0.125224	0.900346	0.965964
P05154	Plasma serine protease inhibitor OS=Homo sapiens OX=9606 GN=SERPINA5 PE=1 SV=3	SERPINA5	19.3526	0.945284	19.3614	0.947758	19.3438	0.94824	-1.01229	-0.01762	0.143388	-0.122883	0.9022	0.965964
C9J798	Ras GTPase-activating protein 4B OS=Homo sapiens OX=9606 GN=RASA4B PE=3 SV=2	RASA4B	18.0753	0.154612	18.0945	0.196811	18.0562	0.243769	-1.02693	-0.0383417	0.317328	-0.120827	0.903828	0.965964
P01876	Immunoglobulin heavy constant alpha 1 OS=Homo sapiens OX=9606 GN=IGHA1 PE=1 SV=2	IGHA1	24.8342	0.956763	24.8203	0.964451	24.8481	0.964776	1.01952	0.0278913	0.245634	0.113548	0.909596	0.965964
Q8WWT9	Solute carrier family 13 member 3 OS=Homo sapiens OX=9606 GN=SLC13A3 PE=1 SV=1	SLC13A3	25.8131	0.121446	25.7999	0.16639	25.8263	0.178246	1.01844	0.0263679	0.244781	0.10772	0.914217	0.965964
Q14118	Dystroglycan OS=Homo sapiens OX=9606 GN=DAG1 PE=1 SV=2	DAG1	19.4542	0.134016	19.4673	0.151047	19.4412	0.208763	-1.01828	-0.0261396	0.246888	-0.105877	0.91568	0.965964
P22891	Vitamin K-dependent protein Z OS=Homo sapiens OX=9606 GN=PROZ PE=1 SV=2	PROZ	19.4088	0.204997	19.4171	0.21803	19.4005	0.221166	-1.01154	-0.0165544	0.157504	-0.105105	0.916293	0.965964
P08519	Apolipoprotein(a) OS=Homo sapiens OX=9606 GN=LPA PE=1 SV=1	LPA	19.4985	0.33758	19.4813	0.375858	19.5158	0.378665	1.02424	0.0345539	0.336856	0.102578	0.918298	0.965964
P36955	Pigment epithelium-derived factor OS=Homo sapiens OX=9606 GN=SERPINF1 PE=1 SV=4	SERPINF1	21.6477	0.419572	21.6391	0.42796	21.6564	0.428282	1.01207	0.0173039	0.170255	0.101636	0.919046	0.965964
A0A0B4J1U3	Immunoglobulin lambda variable 1-36 OS=Homo sapiens OX=9606 GN=IGLV1-36 PE=1 SV=5	IGLV1-36	20.6014	0.179842	20.5859	0.246903	20.6169	0.261933	1.02172	0.031	0.360231	0.0860559	0.931422	0.974355
Q8WYP5	Protein ELYS OS=Homo sapiens OX=9606 GN=AHCTF1 PE=1 SV=3	AHCTF1	19.069	0.125625	19.0796	0.150686	19.0584	0.200373	-1.01477	-0.0211586	0.250169	-0.0845774	0.932597	0.974355
A0A0B4J1Y9	Immunoglobulin heavy variable 3-72 OS=Homo sapiens OX=9606 GN=IGHV3-72 PE=3 SV=1	IGHV3-72	22.2244	0.584284	22.2178	0.589726	22.231	0.591094	1.00918	0.0131856	0.169666	0.0777152	0.938055	0.97714
P0CF74	Immunoglobulin lambda constant 6 OS=Homo sapiens OX=9606 GN=IGLC6 PE=1 SV=1	IGLC6	17.6758	1.40068	17.5877	1.73738	17.7639	2.03183	1.12989	0.176181	2.54719	0.0691667	0.944857	0.981305
P00748	Coagulation factor XII OS=Homo sapiens OX=9606 GN=F12 PE=1 SV=3	F12	21.7174	0.430847	21.7242	0.445031	21.7105	0.445214	-1.0095	-0.0136339	0.223648	-0.0609615	0.95139	0.985167
A0A0B4J1V0	Immunoglobulin heavy variable 3-15 OS=Homo sapiens OX=9606 GN=IGHV3-15 PE=3 SV=1	IGHV3-15	20.5542	1.31949	20.547	1.32467	20.5614	1.3261	1.00997	0.0143085	0.24978	0.0572843	0.954319	0.985285
Q9H583	HEAT repeat-containing protein 1 OS=Homo sapiens OX=9606 GN=HEATR1 PE=1 SV=3	HEATR1	23.8501	0.0685536	23.8468	0.0936946	23.8534	0.100949	1.00458	0.00659752	0.138349	0.0476876	0.961965	0.989384
P35527	Keratin, type I cytoskeletal 9 OS=Homo sapiens OX=9606 GN=KRT9 PE=1 SV=3	KRT9	21.1186	0.357943	21.1219	0.367642	21.1153	0.367968	-1.00456	-0.00656298	0.169201	-0.038788	0.969059	0.989384
P01593	Immunoglobulin kappa variable 1D-33 OS=Homo sapiens OX=9606 GN=IGKV1D-33 PE=1 SV=2	IGKV1D-33	22.2226	2.16108	22.2267	2.1651	22.2185	2.16413	-1.00575	-0.00827701	0.24746	-0.0334478	0.973317	0.989384
P22352	Glutathione peroxidase 3 OS=Homo sapiens OX=9606 GN=GPX3 PE=1 SV=2	GPX3	20.998	1.01444	21.0005	1.01719	20.9955	1.0179	-1.00348	-0.00500863	0.158865	-0.0315275	0.974849	0.989384
P04264	Keratin, type II cytoskeletal 1 OS=Homo sapiens OX=9606 GN=KRT1 PE=1 SV=6	KRT1	21.3458	0.434843	21.348	0.441585	21.3436	0.441811	-1.00307	-0.00442863	0.155027	-0.0285669	0.97721	0.989384
P02679	Fibrinogen gamma chain OS=Homo sapiens OX=9606 GN=FGG PE=1 SV=3	FGG	25.0044	0.601031	25.0055	0.602338	25.0032	0.602586	-1.0016	-0.00231306	0.0829909	-0.0278712	0.977765	0.989384
Q92954	Proteoglycan 4 OS=Homo sapiens OX=9606 GN=PRG4 PE=1 SV=3	PRG4	19.8887	0.192996	19.8848	0.237995	19.8925	0.239767	1.00538	0.00773716	0.281549	0.0274806	0.978076	0.989384
P05109	Protein S100-A8 OS=Homo sapiens OX=9606 GN=S100A8 PE=1 SV=1	S100A8	20.7382	0.368508	20.7338	0.42114	20.7425	0.426142	1.00608	0.00874141	0.417995	0.0209127	0.983315	0.990405
P03951	Coagulation factor XI OS=Homo sapiens OX=9606 GN=F11 PE=1 SV=1	F11	18.9784	0.249391	18.9796	0.254223	18.9773	0.258381	-1.00157	-0.00226186	0.118301	-0.0191196	0.984746	0.990405
Q96IY4	Carboxypeptidase B2 OS=Homo sapiens OX=9606 GN=CPB2 PE=1 SV=2	CPB2	19.8224	0.423272	19.8218	0.426443	19.8229	0.428149	1.00083	0.00119144	0.117017	0.0101818	0.991876	0.994718
Q969T7	7-methylguanosine phosphate-specific 5'-nucleotidase OS=Homo sapiens OX=9606 GN=NT5C3B PE=1 SV=4	NT5C3B	19.4962	0.352664	19.4966	0.48674	19.4957	0.51292	-1.00063	-0.000903847	0.708884	-0.00127503	0.998983	0.998983

## Sheet: Treated_vs_NotTreated
Results from differentially expression analysis between Treated and Non-treated patients. Results are derived from a linear mixed-effects model fitted to each protein independently that included peptide and patient as random effects. Digestion batch and treatment status (Treated / Non-treated) were modeled as fixed effects. Positive fold-changes indicate over-expression in Treated samples while n…
master.protein.accessions	master.protein.descriptions	gene.symbol	global.mean	global.se	Pre.treatment.log2mean	Pre.treatment.log2se	Post.treatment.log2mean	Post.treatment.log2se	fc	log2fc	log2se	t	pv	adj.pv
P12259	Coagulation factor V OS=Homo sapiens OX=9606 GN=F5 PE=1 SV=4	F5	19.2706	0.133738	18.9192	0.143527	19.6221	0.135854	1.62771	0.702842	0.0810492	8.67179	< 2.22e-16	< 2.22e-16
P04114	Apolipoprotein B-100 OS=Homo sapiens OX=9606 GN=APOB PE=1 SV=2	APOB	22.5152	0.171679	22.1324	0.172287	22.898	0.172191	1.7	0.765533	0.027776	27.561	< 2.22e-16	< 2.22e-16
P01019	Angiotensinogen OS=Homo sapiens OX=9606 GN=AGT PE=1 SV=1	AGT	22.0191	0.532933	21.4655	0.534868	22.5727	0.53535	2.15422	1.10716	0.0964117	11.4837	< 2.22e-16	< 2.22e-16
P01024	Complement C3 OS=Homo sapiens OX=9606 GN=C3 PE=1 SV=2	C3	23.5634	0.264462	23.2405	0.265381	23.8863	0.265373	1.56459	0.645782	0.0440457	14.6617	< 2.22e-16	< 2.22e-16
P05156	Complement factor I OS=Homo sapiens OX=9606 GN=CFI PE=1 SV=2	CFI	21.9558	0.320901	21.5092	0.324591	22.4024	0.324606	1.85722	0.893145	0.0976989	9.14181	< 2.22e-16	< 2.22e-16
P01008	Antithrombin-III OS=Homo sapiens OX=9606 GN=SERPINC1 PE=1 SV=1	SERPINC1	22.3782	0.405148	22.002	0.408006	22.7544	0.406545	1.68458	0.752393	0.0831555	9.04803	< 2.22e-16	< 2.22e-16
P01011	Alpha-1-antichymotrypsin OS=Homo sapiens OX=9606 GN=SERPINA3 PE=1 SV=2	SERPINA3	22.8897	0.537281	22.1078	0.540537	23.6716	0.539381	2.95639	1.56384	0.107416	14.5587	< 2.22e-16	< 2.22e-16
P01031	Complement C5 OS=Homo sapiens OX=9606 GN=C5 PE=1 SV=4	C5	21.2996	0.191065	20.8252	0.19319	21.774	0.192469	1.93034	0.948856	0.0520608	18.2259	< 2.22e-16	< 2.22e-16
Q14624	Inter-alpha-trypsin inhibitor heavy chain H4 OS=Homo sapiens OX=9606 GN=ITIH4 PE=1 SV=4	ITIH4	22.6518	0.362275	22.1953	0.364527	23.1083	0.363754	1.88299	0.913027	0.0736195	12.402	< 2.22e-16	< 2.22e-16
P07360	Complement component C8 gamma chain OS=Homo sapiens OX=9606 GN=C8G PE=1 SV=3	C8G	21.9173	0.445939	21.5125	0.448578	22.3222	0.447757	1.75293	0.809764	0.0892868	9.06925	< 2.22e-16	< 2.22e-16
P00450	Ceruloplasmin OS=Homo sapiens OX=9606 GN=CP PE=1 SV=1	CP	23.1655	0.274385	22.7166	0.276079	23.6143	0.275862	1.86313	0.897732	0.0590742	15.1967	< 2.22e-16	< 2.22e-16
P02741	C-reactive protein OS=Homo sapiens OX=9606 GN=CRP PE=1 SV=1	CRP	22.4359	0.983328	20.8062	0.999442	24.0656	0.985162	9.57639	3.25948	0.266684	12.2223	< 2.22e-16	< 2.22e-16
P04275	von Willebrand factor OS=Homo sapiens OX=9606 GN=VWF PE=1 SV=4	VWF	20.2235	0.180941	19.7606	0.184575	20.6864	0.182127	1.8997	0.925771	0.0593175	15.6071	< 2.22e-16	< 2.22e-16
P22792	Carboxypeptidase N subunit 2 OS=Homo sapiens OX=9606 GN=CPN2 PE=1 SV=3	CPN2	21.4839	0.409237	20.8968	0.411958	22.0711	0.411457	2.25684	1.1743	0.0900672	13.0381	< 2.22e-16	< 2.22e-16
P02750	Leucine-rich alpha-2-glycoprotein OS=Homo sapiens OX=9606 GN=LRG1 PE=1 SV=2	LRG1	22.2232	0.439119	21.731	0.442796	22.7154	0.44161	1.97849	0.984398	0.104273	9.44062	< 2.22e-16	< 2.22e-16
P06681	Complement C2 OS=Homo sapiens OX=9606 GN=C2 PE=1 SV=2	C2	21.4498	0.226876	21.1075	0.229035	21.7921	0.229142	1.60727	0.68461	0.06353	10.7762	< 2.22e-16	< 2.22e-16
P13671	Complement component C6 OS=Homo sapiens OX=9606 GN=C6 PE=1 SV=3	C6	21.969	0.274071	21.6828	0.275905	22.2553	0.276276	1.4871	0.572503	0.0666586	8.58859	< 2.22e-16	< 2.22e-16
P20742	Pregnancy zone protein OS=Homo sapiens OX=9606 GN=PZP PE=1 SV=4	PZP	19.4508	0.385648	20.3017	0.382808	18.6	0.40924	-3.25284	-1.7017	0.182044	-9.34776	< 2.22e-16	< 2.22e-16
P18428	Lipopolysaccharide-binding protein OS=Homo sapiens OX=9606 GN=LBP PE=1 SV=3	LBP	21.6131	0.341449	20.5392	0.347418	22.6871	0.344872	4.4317	2.14786	0.113671	18.8954	< 2.22e-16	< 2.22e-16
P08185	Corticosteroid-binding globulin OS=Homo sapiens OX=9606 GN=SERPINA6 PE=1 SV=1	SERPINA6	21.3372	0.432473	20.8062	0.437538	21.8682	0.433723	2.08784	1.06201	0.104772	10.1364	< 2.22e-16	< 2.22e-16
P07358	Complement component C8 beta chain OS=Homo sapiens OX=9606 GN=C8B PE=1 SV=3	C8B	21.1595	0.349347	20.5941	0.35363	21.7248	0.353231	2.1897	1.13073	0.107144	10.5534	< 2.22e-16	< 2.22e-16
P00736	Complement C1r subcomponent OS=Homo sapiens OX=9606 GN=C1R PE=1 SV=2	C1R	22.0548	0.354684	21.6258	0.355982	22.4837	0.355608	1.81246	0.857951	0.056193	15.2679	< 2.22e-16	< 2.22e-16
Q92954	Proteoglycan 4 OS=Homo sapiens OX=9606 GN=PRG4 PE=1 SV=3	PRG4	19.9757	0.167142	19.4239	0.176315	20.5275	0.170793	2.14892	1.10361	0.0936413	11.7855	< 2.22e-16	< 2.22e-16
P01876	Immunoglobulin heavy constant alpha 1 OS=Homo sapiens OX=9606 GN=IGHA1 PE=1 SV=2	IGHA1	25.1643	0.929705	25.7899	0.931786	24.5386	0.932215	-2.38048	-1.25125	0.130746	-9.5701	< 2.22e-16	< 2.22e-16
Q06033	Inter-alpha-trypsin inhibitor heavy chain H3 OS=Homo sapiens OX=9606 GN=ITIH3 PE=1 SV=2	ITIH3	21.408	0.296283	20.9551	0.302864	21.8609	0.299248	1.87358	0.905801	0.10685	8.47732	< 2.22e-16	< 2.22e-16
Q15582	Transforming growth factor-beta-induced protein ig-h3 OS=Homo sapiens OX=9606 GN=TGFBI PE=1 SV=1	TGFBI	18.2815	0.644475	17.5546	0.650994	19.0083	0.645465	2.7391	1.4537	0.139451	10.4245	< 2.22e-16	< 2.22e-16
P15169	Carboxypeptidase N catalytic chain OS=Homo sapiens OX=9606 GN=CPN1 PE=1 SV=1	CPN1	20.6279	0.39361	19.9374	0.400209	21.3184	0.397084	2.60462	1.38107	0.126377	10.9282	< 2.22e-16	< 2.22e-16
A0A075B6H7	Probable non-functional immunoglobulin kappa variable 3-7 OS=Homo sapiens OX=9606 GN=IGKV3-7 PE=5 SV=1	IGKV3-7	24.2959	1.41944	24.7537	1.41996	23.8382	1.41996	-1.88621	-0.915491	0.0770209	-11.8863	< 2.22e-16	< 2.22e-16
P27169	Serum paraoxonase/arylesterase 1 OS=Homo sapiens OX=9606 GN=PON1 PE=1 SV=3	PON1	21.8942	0.543845	21.3589	0.547457	22.4295	0.546451	2.10028	1.07058	0.116479	9.19117	< 2.22e-16	< 2.22e-16
P01704	Immunoglobulin lambda variable 2-14 OS=Homo sapiens OX=9606 GN=IGLV2-14 PE=1 SV=2	IGLV2-14	23.063	0.0814203	23.8823	0.107195	22.2437	0.122582	-3.11362	-1.63859	0.162841	-10.0626	< 2.22e-16	< 2.22e-16
P0CG40	Transcription factor Sp9 OS=Homo sapiens OX=9606 GN=SP9 PE=3 SV=1	SP9	20.0732	0.283736	21.2077	0.283694	18.9387	0.284198	-4.81992	-2.26901	0.0218561	-103.816	< 2.22e-16	< 2.22e-16
P19320	Vascular cell adhesion protein 1 OS=Homo sapiens OX=9606 GN=VCAM1 PE=1 SV=1	VCAM1	18.6529	0.61927	18.5849	0.61927	18.7208	0.61927	1.0988	0.135924	5.66819e-05	2398.01	< 2.22e-16	< 2.22e-16
Q92496	Complement factor H-related protein 4 OS=Homo sapiens OX=9606 GN=CFHR4 PE=1 SV=3	CFHR4	19.9196	0.0394412	19.6284	0.030304	20.2109	0.0657051	1.49737	0.582435	0.0671782	8.67001	< 2.22e-16	< 2.22e-16
Q15165	Serum paraoxonase/arylesterase 2 OS=Homo sapiens OX=9606 GN=PON2 PE=1 SV=4	PON2	21.9348	0.105629	21.1679	0.140647	22.7017	0.140647	2.89561	1.53387	0.185732	8.25849	2.2204e-16	2.1029e-15
P00751	Complement factor B OS=Homo sapiens OX=9606 GN=CFB PE=1 SV=2	CFB	21.8909	0.456466	21.4314	0.461173	22.3503	0.458823	1.89069	0.91891	0.113815	8.0737	6.6613e-16	6.1284e-15
P07357	Complement component C8 alpha chain OS=Homo sapiens OX=9606 GN=C8A PE=1 SV=2	C8A	20.8351	0.489428	20.5376	0.490949	21.1326	0.490694	1.51045	0.594983	0.0739093	8.05018	8.8818e-16	7.9443e-15
P00734	Prothrombin OS=Homo sapiens OX=9606 GN=F2 PE=1 SV=2	F2	22.9593	0.328744	22.7029	0.330616	23.2158	0.330117	1.42691	0.512893	0.0654023	7.84212	4.4409e-15	3.8648e-14
P0DJI8	Serum amyloid A-1 protein OS=Homo sapiens OX=9606 GN=SAA1 PE=1 SV=1	SAA1	24.4369	1.58648	22.5167	1.61136	26.3571	1.59969	14.3243	3.84039	0.493286	7.78532	6.8834e-15	5.8328e-14
Q9BXR6	Complement factor H-related protein 5 OS=Homo sapiens OX=9606 GN=CFHR5 PE=1 SV=1	CFHR5	19.7485	0.319394	19.1753	0.331955	20.3217	0.323594	2.21371	1.14646	0.147532	7.77096	7.7716e-15	6.2561e-14
P55056	Apolipoprotein C-IV OS=Homo sapiens OX=9606 GN=APOC4 PE=1 SV=1	APOC4	20.3573	0.754672	19.4364	0.771453	21.2783	0.756311	3.58473	1.84186	0.237017	7.77103	7.7716e-15	6.2561e-14
P05546	Heparin cofactor 2 OS=Homo sapiens OX=9606 GN=SERPIND1 PE=1 SV=3	SERPIND1	22.0517	0.46403	21.702	0.466826	22.4013	0.46578	1.6237	0.69929	0.0919646	7.6039	2.8644e-14	2.2496e-13
Q96RY7	Intraflagellar transport protein 140 homolog OS=Homo sapiens OX=9606 GN=IFT140 PE=1 SV=1	IFT140	18.7237	0.067449	19.2121	0.0920449	18.2352	0.0950727	-1.96737	-0.976271	0.129044	-7.56544	3.8636e-14	2.9621e-13
P00747	Plasminogen OS=Homo sapiens OX=9606 GN=PLG PE=1 SV=2	PLG	22.9162	0.270014	22.6461	0.272592	23.1862	0.27215	1.45407	0.540097	0.0715031	7.55347	4.2411e-14	3.1759e-13
P02745	Complement C1q subcomponent subunit A OS=Homo sapiens OX=9606 GN=C1QA PE=1 SV=2	C1QA	21.9125	0.402106	21.2388	0.412345	22.5862	0.412345	2.5444	1.34732	0.182634	7.37719	1.6165e-13	1.183e-12
A0A0B4J1X5	Immunoglobulin heavy variable 3-74 OS=Homo sapiens OX=9606 GN=IGHV3-74 PE=3 SV=1	IGHV3-74	17.5919	0.462876	16.9847	0.473971	18.1991	0.466852	2.32044	1.2144	0.167872	7.23408	4.6874e-13	3.3541e-12
P06331	Immunoglobulin heavy variable 4-34 OS=Homo sapiens OX=9606 GN=IGHV4-34 PE=1 SV=2	IGHV4-34	22.757	0.315354	20.8883	0.235442	24.6258	0.538685	13.3386	3.73754	0.52846	7.0725	1.5217e-12	1.0652e-11
A0A0C4DH73	Immunoglobulin kappa variable 1-12 OS=Homo sapiens OX=9606 GN=IGKV1-12 PE=3 SV=1	IGKV1-12	19.8384	0.220427	19.4671	0.221809	20.2098	0.231689	1.67331	0.742707	0.106798	6.9543	3.5432e-12	2.4274e-11
P02775	Platelet basic protein OS=Homo sapiens OX=9606 GN=PPBP PE=1 SV=3	PPBP	22.0802	0.451835	21.1561	0.481769	23.0042	0.460488	3.60026	1.8481	0.267732	6.90281	5.0984e-12	3.4202e-11
P01861	Immunoglobulin heavy constant gamma 4 OS=Homo sapiens OX=9606 GN=IGHG4 PE=1 SV=1	IGHG4	24.1481	0.845542	24.7871	0.849471	23.5091	0.851949	-2.42503	-1.278	0.187267	-6.82447	8.8249e-12	5.7992e-11
P00742	Coagulation factor X OS=Homo sapiens OX=9606 GN=F10 PE=1 SV=2	F10	19.9704	0.584338	19.4155	0.591269	20.5253	0.588897	2.15809	1.10975	0.1643	6.75441	1.4342e-11	9.2363e-11
Q15113	Procollagen C-endopeptidase enhancer 1 OS=Homo sapiens OX=9606 GN=PCOLCE PE=1 SV=2	PCOLCE	16.8834	0.119475	16.0803	0.157296	17.6864	0.179875	3.04428	1.6061	0.23895	6.72148	1.7989e-11	1.1358e-10
P05062	Fructose-bisphosphate aldolase B OS=Homo sapiens OX=9606 GN=ALDOB PE=1 SV=2	ALDOB	19.3052	0.440474	18.7179	0.466077	19.8925	0.431602	2.25732	1.17461	0.175919	6.67702	2.4385e-11	1.51e-10
P08571	Monocyte differentiation antigen CD14 OS=Homo sapiens OX=9606 GN=CD14 PE=1 SV=2	CD14	20.0604	0.346493	19.6012	0.354923	20.5197	0.351704	1.89024	0.918566	0.138214	6.64599	3.0119e-11	1.8299e-10
P02649	Apolipoprotein E OS=Homo sapiens OX=9606 GN=APOE PE=1 SV=1	APOE	22.252	0.583439	21.9002	0.586282	22.6037	0.585516	1.62843	0.703479	0.10726	6.55862	5.4309e-11	3.2384e-10
P02679	Fibrinogen gamma chain OS=Homo sapiens OX=9606 GN=FGG PE=1 SV=3	FGG	25.242	0.606811	24.936	0.608704	25.5479	0.608539	1.52827	0.611897	0.0938306	6.5213	6.97e-11	4.0806e-10
P02751	Fibronectin OS=Homo sapiens OX=9606 GN=FN1 PE=1 SV=5	FN1	22.5199	0.230586	22.37	0.231683	22.6697	0.231821	1.23092	0.299733	0.046441	6.45405	1.089e-10	6.2615e-10
A0A0J9YX35	Immunoglobulin heavy variable 3-64D OS=Homo sapiens OX=9606 GN=IGHV3-64D PE=3 SV=1	IGHV3-64D	22.9038	0.418585	23.3699	0.42479	22.4376	0.42479	-1.90825	-0.932251	0.144679	-6.44357	1.167e-10	6.5924e-10
Q14520	Hyaluronan-binding protein 2 OS=Homo sapiens OX=9606 GN=HABP2 PE=1 SV=1	HABP2	21.3299	0.4203	20.9549	0.425597	21.7048	0.423235	1.68172	0.749936	0.11795	6.3581	2.0427e-10	1.134e-09
Q08830	Fibrinogen-like protein 1 OS=Homo sapiens OX=9606 GN=FGL1 PE=1 SV=3	FGL1	20.3765	0.354377	19.7674	0.380036	20.9856	0.353908	2.32665	1.21826	0.19242	6.33122	2.4322e-10	1.3274e-09
P0C0L5	Complement C4-B OS=Homo sapiens OX=9606 GN=C4B PE=1 SV=2	C4B | C4B_2	22.3178	1.51724	21.793	1.52101	22.8425	1.518	2.0698	1.04949	0.16605	6.32036	2.6095e-10	1.4004e-09
P08697	Alpha-2-antiplasmin OS=Homo sapiens OX=9606 GN=SERPINF2 PE=1 SV=3	SERPINF2	22.1135	0.55509	21.7424	0.558236	22.4845	0.558142	1.67262	0.742106	0.11748	6.31688	2.6689e-10	1.4089e-09
A0A0C4DH25	Immunoglobulin kappa variable 3D-20 OS=Homo sapiens OX=9606 GN=IGKV3D-20 PE=3 SV=1	IGKV3D-20	22.9366	0.0942377	23.5155	0.133272	22.3576	0.133272	-2.23137	-1.15793	0.188475	-6.14366	8.0641e-10	4.1881e-09
P08519	Apolipoprotein(a) OS=Homo sapiens OX=9606 GN=LPA PE=1 SV=1	LPA	20.2071	0.411289	19.9228	0.4151	20.4913	0.412692	1.48298	0.568499	0.0927897	6.12675	8.9694e-10	4.5844e-09
P05155	Plasma protease C1 inhibitor OS=Homo sapiens OX=9606 GN=SERPING1 PE=1 SV=2	SERPING1	22.9369	0.600406	22.6345	0.602996	23.2393	0.601915	1.52086	0.604886	0.0993112	6.09081	1.1234e-09	5.6521e-09
P59665	Neutrophil defensin 1 OS=Homo sapiens OX=9606 GN=DEFA1 PE=1 SV=1	DEFA1 | DEFA1B	19.7804	0.156819	18.8157	0.223228	20.7451	0.223228	3.80881	1.92934	0.317732	6.07223	1.2615e-09	6.2493e-09
O75636	Ficolin-3 OS=Homo sapiens OX=9606 GN=FCN3 PE=1 SV=2	FCN3	21.3062	0.66029	20.9226	0.663634	21.6897	0.66323	1.70179	0.767055	0.128972	5.94745	2.7235e-09	1.3288e-08
P23142	Fibulin-1 OS=Homo sapiens OX=9606 GN=FBLN1 PE=1 SV=4	FBLN1	20.3462	0.316616	20.014	0.323258	20.6785	0.320178	1.5851	0.664577	0.114174	5.82076	5.8581e-09	2.8154e-08
P43251	Biotinidase OS=Homo sapiens OX=9606 GN=BTD PE=1 SV=2	BTD	20.0977	0.318292	19.7234	0.327995	20.472	0.321484	1.6801	0.748546	0.128946	5.8051	6.4326e-09	3.046e-08
P01009	Alpha-1-antitrypsin OS=Homo sapiens OX=9606 GN=SERPINA1 PE=1 SV=3	SERPINA1	24.5589	0.618603	24.2732	0.620455	24.8446	0.620685	1.48595	0.571384	0.0987501	5.78616	7.2012e-09	3.3606e-08
P06310	Immunoglobulin kappa variable 2-30 OS=Homo sapiens OX=9606 GN=IGKV2-30 PE=3 SV=2	IGKV2-30	22.2309	0.247069	23.642	0.349409	20.8199	0.349409	-7.07173	-2.82206	0.494139	-5.71108	1.1226e-08	5.1641e-08
P04217	Alpha-1B-glycoprotein OS=Homo sapiens OX=9606 GN=A1BG PE=1 SV=4	A1BG	24.7674	0.366917	24.5958	0.368048	24.939	0.368276	1.26862	0.343262	0.0605148	5.67236	1.4084e-08	6.3876e-08
P04040	Catalase OS=Homo sapiens OX=9606 GN=CAT PE=1 SV=3	CAT	19.5082	0.511543	18.6973	0.548397	20.3192	0.513805	3.07781	1.62191	0.287687	5.63775	1.7229e-08	7.7052e-08
P09871	Complement C1s subcomponent OS=Homo sapiens OX=9606 GN=C1S PE=1 SV=1	C1S	22.0417	0.350098	21.7538	0.353973	22.3296	0.354158	1.49056	0.575853	0.105704	5.44781	5.0994e-08	2.2493e-07
P10643	Complement component C7 OS=Homo sapiens OX=9606 GN=C7 PE=1 SV=2	C7	21.6002	0.317741	21.3925	0.319722	21.8079	0.320353	1.33372	0.415454	0.0765459	5.42752	5.7144e-08	2.4865e-07
P02671	Fibrinogen alpha chain OS=Homo sapiens OX=9606 GN=FGA PE=1 SV=2	FGA	24.0522	0.536904	23.8158	0.538594	24.2885	0.538828	1.38771	0.472703	0.0881763	5.36089	8.2814e-08	3.5555e-07
P07996	Thrombospondin-1 OS=Homo sapiens OX=9606 GN=THBS1 PE=1 SV=2	THBS1	19.2481	0.436791	18.613	0.469807	19.8832	0.43531	2.41192	1.27018	0.23934	5.307	1.1144e-07	4.7216e-07
P01780	Immunoglobulin heavy variable 3-7 OS=Homo sapiens OX=9606 GN=IGHV3-7 PE=1 SV=2	IGHV3-7	23.1869	0.227685	23.934	0.27013	22.4398	0.27013	-2.81706	-1.49419	0.290723	-5.13957	2.7537e-07	1.1515e-06
A0A075B6I9	Immunoglobulin lambda variable 7-46 OS=Homo sapiens OX=9606 GN=IGLV7-46 PE=3 SV=4	IGLV7-46	23.2233	0.138406	23.8071	0.179161	22.6395	0.179161	-2.2464	-1.16761	0.22753	-5.13168	2.8716e-07	1.1855e-06
P0DJI9	Serum amyloid A-2 protein OS=Homo sapiens OX=9606 GN=SAA2 PE=1 SV=1	SAA2	22.2248	1.26728	20.6128	1.32856	23.8368	1.28301	9.34379	3.22401	0.631207	5.10769	3.2613e-07	1.3293e-06
O75460	Serine/threonine-protein kinase/endoribonuclease IRE1 OS=Homo sapiens OX=9606 GN=ERN1 PE=1 SV=2	ERN1	22.2626	0.114076	22.5611	0.128847	21.9641	0.128847	-1.5125	-0.596937	0.119805	-4.98257	6.2747e-07	2.5256e-06
P11226	Mannose-binding protein C OS=Homo sapiens OX=9606 GN=MBL2 PE=1 SV=2	MBL2	19.6208	0.352383	18.9817	0.392244	20.26	0.357154	2.42547	1.27827	0.257165	4.9706	6.6747e-07	2.6534e-06
P19827	Inter-alpha-trypsin inhibitor heavy chain H1 OS=Homo sapiens OX=9606 GN=ITIH1 PE=1 SV=3	ITIH1	22.2949	0.408596	22.0822	0.411115	22.5077	0.410558	1.34301	0.425475	0.0856876	4.96542	6.8551e-07	2.6919e-06
P05543	Thyroxine-binding globulin OS=Homo sapiens OX=9606 GN=SERPINA7 PE=1 SV=2	SERPINA7	21.0884	0.365188	20.8828	0.367885	21.294	0.367229	1.32978	0.41119	0.0833366	4.93408	8.0528e-07	3.1241e-06
P01033	Metalloproteinase inhibitor 1 OS=Homo sapiens OX=9606 GN=TIMP1 PE=1 SV=1	TIMP1	18.8201	0.184528	18.9591	0.184961	18.6811	0.188358	-1.21254	-0.278034	0.0564861	-4.92216	8.5594e-07	3.2811e-06
P04003	C4b-binding protein alpha chain OS=Homo sapiens OX=9606 GN=C4BPA PE=1 SV=2	C4BPA	23.8987	0.381087	23.7206	0.382828	24.0769	0.382848	1.28016	0.356329	0.0731605	4.87051	1.1131e-06	4.2167e-06
Q04695	Keratin, type I cytoskeletal 17 OS=Homo sapiens OX=9606 GN=KRT17 PE=1 SV=2	KRT17	19.1112	0.973352	19.2948	0.988953	18.9277	1.00938	-1.28971	-0.367042	0.0757409	-4.84602	1.2596e-06	4.7162e-06
Q9UK55	Protein Z-dependent protease inhibitor OS=Homo sapiens OX=9606 GN=SERPINA10 PE=1 SV=1	SERPINA10	19.595	0.479858	19.3076	0.485421	19.8824	0.481729	1.48943	0.574765	0.119737	4.80024	1.5848e-06	5.8655e-06
P36955	Pigment epithelium-derived factor OS=Homo sapiens OX=9606 GN=SERPINF1 PE=1 SV=4	SERPINF1	21.6533	0.433846	21.3662	0.439093	21.9403	0.437164	1.4887	0.574051	0.122239	4.69614	2.6513e-06	9.7013e-06
P00740	Coagulation factor IX OS=Homo sapiens OX=9606 GN=F9 PE=1 SV=2	F9	20.3661	0.335272	20.1445	0.340426	20.5877	0.336869	1.35961	0.443188	0.0954635	4.64249	3.4424e-06	1.2454e-05
A0A0A0MS15	Immunoglobulin heavy variable 3-49 OS=Homo sapiens OX=9606 GN=IGHV3-49 PE=3 SV=1	IGHV3-49	20.8329	0.765507	20.2841	0.775706	21.3816	0.773515	2.1399	1.09754	0.236822	4.63447	3.5786e-06	1.2803e-05
P03951	Coagulation factor XI OS=Homo sapiens OX=9606 GN=F11 PE=1 SV=1	F11	19.0662	0.20317	18.7006	0.224133	19.4318	0.211903	1.66001	0.731192	0.158637	4.60921	4.0421e-06	1.4303e-05
P26927	Hepatocyte growth factor-like protein OS=Homo sapiens OX=9606 GN=MST1 PE=1 SV=2	MST1	19.0785	0.169189	18.5845	0.24485	19.5725	0.147946	1.98333	0.987925	0.221767	4.45479	8.3975e-06	2.9391e-05
P01703	Immunoglobulin lambda variable 1-40 OS=Homo sapiens OX=9606 GN=IGLV1-40 PE=1 SV=2	IGLV1-40	22.084	0.149644	22.3535	0.161527	21.8145	0.161527	-1.45293	-0.53896	0.121615	-4.4317	9.3491e-06	3.237e-05
P04432	Immunoglobulin kappa variable 1D-39 OS=Homo sapiens OX=9606 GN=IGKV1D-39 PE=3 SV=2	IGKV1D-39	21.8356	0.280011	23.0526	0.420318	20.6186	0.363449	-5.4039	-2.434	0.551272	-4.41525	1.0089e-05	3.4562e-05
A0A075B6S5	Immunoglobulin kappa variable 1-27 OS=Homo sapiens OX=9606 GN=IGKV1-27 PE=3 SV=1	IGKV1-27	19.7347	0.0733975	20.0937	0.105488	19.3757	0.113551	-1.64493	-0.718028	0.162771	-4.41128	1.0276e-05	3.4831e-05
P01599	Immunoglobulin kappa variable 1-17 OS=Homo sapiens OX=9606 GN=IGKV1-17 PE=1 SV=2	IGKV1-17	21.3801	0.556992	21.8023	0.563857	20.958	0.566831	-1.79541	-0.844313	0.193659	-4.35979	1.3019e-05	4.3667e-05
A8MXU0	Putative beta-defensin 108A OS=Homo sapiens OX=9606 GN=DEFB108A PE=5 SV=2	DEFB108A | DEFB108C	20.904	0.111235	20.4228	0.181645	21.3853	0.128443	1.94871	0.962523	0.222469	4.32655	1.5147e-05	5.0281e-05
P03952	Plasma kallikrein OS=Homo sapiens OX=9606 GN=KLKB1 PE=1 SV=1	KLKB1	20.8734	0.308649	20.6724	0.312782	21.0744	0.311569	1.32133	0.401988	0.0935924	4.2951	1.7462e-05	5.7374e-05
P01619	Immunoglobulin kappa variable 3-20 OS=Homo sapiens OX=9606 GN=IGKV3-20 PE=1 SV=2	IGKV3-20	24.114	1.56717	24.5245	1.5701	23.7035	1.5701	-1.76671	-0.821064	0.191586	-4.28563	1.8223e-05	5.9269e-05
Q9UP83	Conserved oligomeric Golgi complex subunit 5 OS=Homo sapiens OX=9606 GN=COG5 PE=1 SV=3	COG5	22.5743	0.0483796	22.3693	0.068419	22.7792	0.068419	1.32863	0.409939	0.0967591	4.2367	2.2683e-05	7.304e-05
A0A075B6H9	Immunoglobulin lambda variable 4-69 OS=Homo sapiens OX=9606 GN=IGLV4-69 PE=1 SV=1	IGLV4-69	21.2632	0.281927	22.407	0.382693	20.1193	0.409945	-4.88269	-2.28768	0.55775	-4.10161	4.1028e-05	0.0001308
C9J798	Ras GTPase-activating protein 4B OS=Homo sapiens OX=9606 GN=RASA4B PE=3 SV=2	RASA4B	18.6345	0.241658	17.7979	0.372025	19.4712	0.263351	3.17413	1.66636	0.41789	3.98756	6.6756e-05	0.00021074
O14791	Apolipoprotein L1 OS=Homo sapiens OX=9606 GN=APOL1 PE=1 SV=5	APOL1	21.2681	0.620931	20.9521	0.626123	21.584	0.625829	1.54958	0.63188	0.158637	3.98318	6.7999e-05	0.00021258
P01593	Immunoglobulin kappa variable 1D-33 OS=Homo sapiens OX=9606 GN=IGKV1D-33 PE=1 SV=2	IGKV1D-33	24.3236	0.155597	24.8707	0.207737	23.7765	0.207737	-2.13493	-1.09419	0.275278	-3.97486	7.0421e-05	0.00021803
P06727	Apolipoprotein A-IV OS=Homo sapiens OX=9606 GN=APOA4 PE=1 SV=3	APOA4	22.9602	0.357095	22.7614	0.36057	23.1589	0.360692	1.31721	0.39749	0.100751	3.94526	7.9712e-05	0.00024445
O75882	Attractin OS=Homo sapiens OX=9606 GN=ATRN PE=1 SV=2	ATRN	20.5672	0.239486	20.3605	0.246222	20.7739	0.244118	1.33182	0.413399	0.10499	3.9375	8.2336e-05	0.00025012
P0DOX7	Immunoglobulin kappa light chain OS=Homo sapiens OX=9606 PE=1 SV=1	NA	23.2103	1.12325	23.5771	1.12525	22.8435	1.12922	-1.66275	-0.733572	0.18959	-3.86925	0.00010917	0.00032854
P00915	Carbonic anhydrase 1 OS=Homo sapiens OX=9606 GN=CA1 PE=1 SV=2	CA1	21.1452	0.31647	20.8725	0.325968	21.4179	0.323143	1.45944	0.545419	0.144011	3.78735	0.00015226	0.00045397
P02766	Transthyretin OS=Homo sapiens OX=9606 GN=TTR PE=1 SV=1	TTR	24.6777	0.58035	24.8844	0.58257	24.4711	0.583328	-1.33169	-0.413262	0.10998	-3.75761	0.00017154	0.00050676
A0A0C4DH24	Immunoglobulin kappa variable 6-21 OS=Homo sapiens OX=9606 GN=IGKV6-21 PE=3 SV=1	IGKV6-21	20.8373	0.207733	20.4855	0.228029	21.1891	0.228029	1.62855	0.703586	0.188088	3.74072	0.00018349	0.00053714
P29074	Tyrosine-protein phosphatase non-receptor type 4 OS=Homo sapiens OX=9606 GN=PTPN4 PE=1 SV=1	PTPN4	20.5782	0.263438	19.5974	0.419299	21.559	0.319039	3.89509	1.96165	0.526875	3.72319	0.00019673	0.00057068
Q9UL68	Myelin transcription factor 1-like protein OS=Homo sapiens OX=9606 GN=MYT1L PE=2 SV=3	MYT1L	16.9081	0.136079	16.8375	0.139492	16.9787	0.13528	1.10278	0.141149	0.0379371	3.72062	0.00019874	0.00057137
P07225	Vitamin K-dependent protein S OS=Homo sapiens OX=9606 GN=PROS1 PE=1 SV=1	PROS1	21.8188	0.344827	21.6226	0.34932	22.0149	0.348365	1.31243	0.392241	0.105557	3.71591	0.00020247	0.00057696
Q9Y6K5	2'-5'-oligoadenylate synthase 3 OS=Homo sapiens OX=9606 GN=OAS3 PE=1 SV=3	OAS3	22.4217	0.0727921	22.1515	0.102944	22.6918	0.102944	1.45426	0.540288	0.145584	3.71117	0.0002063	0.00058271
A0A075B6J9	Immunoglobulin lambda variable 2-18 OS=Homo sapiens OX=9606 GN=IGLV2-18 PE=3 SV=2	IGLV2-18	21.2029	0.23144	20.3489	0.327306	22.0568	0.327306	3.26669	1.70783	0.46288	3.68957	0.00022464	0.00062898
P02743	Serum amyloid P-component OS=Homo sapiens OX=9606 GN=APCS PE=1 SV=2	APCS	23.4333	0.828574	23.1722	0.831332	23.6943	0.832028	1.43605	0.522103	0.143619	3.63532	0.00027763	0.00077068
B9A064	Immunoglobulin lambda-like polypeptide 5 OS=Homo sapiens OX=9606 GN=IGLL5 PE=2 SV=2	IGLL5	24.335	2.43574	24.6124	2.43694	24.0577	2.43694	-1.46891	-0.554742	0.153032	-3.62502	0.00028894	0.00079521
P01782	Immunoglobulin heavy variable 3-9 OS=Homo sapiens OX=9606 GN=IGHV3-9 PE=1 SV=2	IGHV3-9	22.6864	0.888466	23.3795	0.91158	21.9933	0.906644	-2.61395	-1.38623	0.385321	-3.59759	0.00032118	0.00087643
P02747	Complement C1q subcomponent subunit C OS=Homo sapiens OX=9606 GN=C1QC PE=1 SV=3	C1QC	23.432	1.02433	23.2043	1.02713	23.6597	1.02554	1.37116	0.455395	0.128152	3.55356	0.00038006	0.00102839
P35542	Serum amyloid A-4 protein OS=Homo sapiens OX=9606 GN=SAA4 PE=1 SV=2	SAA4	22.5901	1.13485	22.196	1.14039	22.9842	1.14047	1.72701	0.788277	0.225413	3.49703	0.00047046	0.00126241
O95445	Apolipoprotein M OS=Homo sapiens OX=9606 GN=APOM PE=1 SV=2	APOM	20.9644	1.09454	20.6199	1.09956	21.309	1.09844	1.61227	0.689093	0.19787	3.48256	0.00049664	0.00132164
Q9Y490	Talin-1 OS=Homo sapiens OX=9606 GN=TLN1 PE=1 SV=3	TLN1	19.6856	0.23285	18.9327	0.318325	20.4386	0.318325	2.84012	1.50595	0.434102	3.46912	0.00052217	0.0013782
P20851	C4b-binding protein beta chain OS=Homo sapiens OX=9606 GN=C4BPB PE=1 SV=1	C4BPB	21.2067	0.559241	21.0041	0.562904	21.4093	0.561728	1.32425	0.405175	0.117455	3.44961	0.00056139	0.00146966
P02774	Vitamin D-binding protein OS=Homo sapiens OX=9606 GN=GC PE=1 SV=2	GC	23.7145	0.462509	23.5867	0.464106	23.8424	0.463901	1.19389	0.255666	0.0744368	3.43468	0.00059326	0.00153584
P13796	Plastin-2 OS=Homo sapiens OX=9606 GN=LCP1 PE=1 SV=6	LCP1	18.9134	0.192018	18.6173	0.23553	19.2096	0.182072	1.50769	0.592336	0.172525	3.43333	0.00059621	0.00153584
P61769	Beta-2-microglobulin OS=Homo sapiens OX=9606 GN=B2M PE=1 SV=1	B2M	22.0323	0.115722	21.6379	0.163655	22.4268	0.163655	1.72785	0.788974	0.231443	3.40894	0.00065217	0.00166665
P02675	Fibrinogen beta chain OS=Homo sapiens OX=9606 GN=FGB PE=1 SV=2	FGB	25.1872	0.425702	25.054	0.42729	25.3204	0.427708	1.20279	0.266384	0.0783092	3.40169	0.00066969	0.00169796
P02776	Platelet factor 4 OS=Homo sapiens OX=9606 GN=PF4 PE=1 SV=2	PF4	21.339	0.374345	20.658	0.458461	22.02	0.3924	2.57044	1.36202	0.409625	3.32503	0.00088409	0.00222404
Q03591	Complement factor H-related protein 1 OS=Homo sapiens OX=9606 GN=CFHR1 PE=1 SV=2	CFHR1	24.0418	0.0935026	23.857	0.0817251	24.2266	0.132987	1.29198	0.369585	0.111415	3.31718	0.0009093	0.00225763
P01834	Immunoglobulin kappa constant OS=Homo sapiens OX=9606 GN=IGKC PE=1 SV=2	IGKC	23.552	2.88233	24.1117	2.88481	22.9923	2.88973	-2.17261	-1.11943	0.337532	-3.31652	0.00091146	0.00225763
P0DOX3	Immunoglobulin delta heavy chain OS=Homo sapiens OX=9606 PE=1 SV=1	NA	21.1494	0.258848	20.7392	0.295569	21.5596	0.279868	1.76589	0.820395	0.251726	3.25909	0.00111772	0.00274737
P01833	Polymeric immunoglobulin receptor OS=Homo sapiens OX=9606 GN=PIGR PE=1 SV=4	PIGR	19.0383	0.286823	18.7572	0.306842	19.3195	0.292054	1.47656	0.56224	0.172698	3.25563	0.00113142	0.00275998
Q8N6C8	Leukocyte immunoglobulin-like receptor subfamily A member 3 OS=Homo sapiens OX=9606 GN=LILRA3 PE=1 SV=3	LILRA3	18.3121	0.961125	17.6477	0.986828	18.9766	0.978882	2.51223	1.32897	0.411137	3.23242	0.00122747	0.00297176
A0A0C4DH33	Immunoglobulin heavy variable 1-24 OS=Homo sapiens OX=9606 GN=IGHV1-24 PE=3 SV=1	IGHV1-24	21.4401	0.143392	20.9773	0.215882	21.903	0.188784	1.89965	0.925734	0.286783	3.22799	0.00124661	0.00297971
Q15485	Ficolin-2 OS=Homo sapiens OX=9606 GN=FCN2 PE=1 SV=2	FCN2	19.5843	0.175885	19.0358	0.293904	20.1328	0.182372	2.13911	1.09701	0.339907	3.22739	0.00124926	0.00297971
P0DOY2	Immunoglobulin lambda constant 2 OS=Homo sapiens OX=9606 GN=IGLC2 PE=1 SV=1	IGLC2	15.9237	0.75185	15.2864	0.78523	16.5609	0.769954	2.41914	1.27449	0.397134	3.20923	0.00133093	0.00315116
Q08380	Galectin-3-binding protein OS=Homo sapiens OX=9606 GN=LGALS3BP PE=1 SV=1	LGALS3BP	20.9416	0.3332	20.7626	0.337895	21.1207	0.338061	1.28169	0.358052	0.113252	3.16154	0.00156938	0.00368861
P32119	Peroxiredoxin-2 OS=Homo sapiens OX=9606 GN=PRDX2 PE=1 SV=5	PRDX2	19.7915	0.324001	20.0036	0.328043	19.5794	0.333763	-1.34189	-0.424265	0.134585	-3.15239	0.00161942	0.00377865
A0A0J9YXX1	Immunoglobulin heavy variable 5-10-1 OS=Homo sapiens OX=9606 GN=IGHV5-10-1 PE=3 SV=1	IGHV5-10-1	20.2675	0.19516	20.5334	0.184052	20.0016	0.237801	-1.44582	-0.531889	0.169045	-3.14644	0.00165272	0.0038286
P03950	Angiogenin OS=Homo sapiens OX=9606 GN=ANG PE=1 SV=1	ANG	19.4227	0.264902	20.3202	0.435496	18.5252	0.348397	-3.47022	-1.79503	0.584279	-3.0722	0.00212485	0.00488715
P01859	Immunoglobulin heavy constant gamma 2 OS=Homo sapiens OX=9606 GN=IGHG2 PE=1 SV=2	IGHG2	25.5212	1.14202	25.8537	1.14731	25.1886	1.14707	-1.58574	-0.665157	0.217485	-3.0584	0.00222519	0.00508164
P02749	Beta-2-glycoprotein 1 OS=Homo sapiens OX=9606 GN=APOH PE=1 SV=3	APOH	23.9294	0.528119	24.1484	0.5319	23.7104	0.534215	-1.3548	-0.438075	0.144797	-3.02545	0.00248265	0.00562968
P01601	Immunoglobulin kappa variable 1D-16 OS=Homo sapiens OX=9606 GN=IGKV1D-16 PE=3 SV=2	IGKV1D-16	19.3842	1.44308	19.7338	1.44312	19.0346	1.45257	-1.6236	-0.699197	0.234925	-2.97626	0.00291791	0.00657041
P48740	Mannan-binding lectin serine protease 1 OS=Homo sapiens OX=9606 GN=MASP1 PE=1 SV=3	MASP1	19.3736	0.423186	19.1893	0.430195	19.5579	0.425478	1.29113	0.368634	0.12591	2.92775	0.00341422	0.00763458
Q04756	Hepatocyte growth factor activator OS=Homo sapiens OX=9606 GN=HGFAC PE=1 SV=1	HGFAC	19.1783	0.62997	19.4561	0.637501	18.9006	0.637546	-1.46967	-0.555492	0.195691	-2.83862	0.00453089	0.0100617
P60709	Actin, cytoplasmic 1 OS=Homo sapiens OX=9606 GN=ACTB PE=1 SV=1	ACTB	19.9155	0.436932	19.6128	0.464764	20.2182	0.434381	1.52141	0.605411	0.213888	2.8305	0.00464749	0.01025
P06702	Protein S100-A9 OS=Homo sapiens OX=9606 GN=S100A9 PE=1 SV=1	S100A9	19.859	1.0691	19.1946	1.13241	20.5234	1.05886	2.51195	1.32881	0.484959	2.74004	0.00614325	0.0134567
P00918	Carbonic anhydrase 2 OS=Homo sapiens OX=9606 GN=CA2 PE=1 SV=2	CA2	19.7311	0.253109	19.5164	0.259634	19.9458	0.270309	1.34667	0.429397	0.157155	2.73231	0.00628919	0.0136832
P13645	Keratin, type I cytoskeletal 10 OS=Homo sapiens OX=9606 GN=KRT10 PE=1 SV=6	KRT10	20.7892	0.350473	20.6126	0.357536	20.9657	0.355436	1.27731	0.353109	0.130419	2.7075	0.00677927	0.0145653
P36980	Complement factor H-related protein 2 OS=Homo sapiens OX=9606 GN=CFHR2 PE=1 SV=1	CFHR2	20.6917	0.506817	21.0272	0.51033	20.3562	0.532916	-1.59208	-0.670917	0.247826	-2.70721	0.00678505	0.0145653
P01814	Immunoglobulin heavy variable 2-70 OS=Homo sapiens OX=9606 GN=IGHV2-70 PE=1 SV=2	IGHV2-70	20.0317	0.311012	20.8716	0.393402	19.1919	0.481817	-3.20359	-1.67969	0.622024	-2.70036	0.00692637	0.0147701
Q5JTZ9	Alanine--tRNA ligase, mitochondrial OS=Homo sapiens OX=9606 GN=AARS2 PE=1 SV=1	AARS2	21.096	0.258377	20.5923	0.320442	21.5997	0.320442	2.01035	1.00745	0.379075	2.65764	0.00786898	0.0166698
P80108	Phosphatidylinositol-glycan-specific phospholipase D OS=Homo sapiens OX=9606 GN=GPLD1 PE=1 SV=3	GPLD1	19.8346	0.337961	19.6875	0.344903	19.9818	0.340175	1.22633	0.294343	0.111729	2.63445	0.00842741	0.0177361
P02746	Complement C1q subcomponent subunit B OS=Homo sapiens OX=9606 GN=C1QB PE=1 SV=3	C1QB	21.5656	0.715043	21.3753	0.719804	21.7558	0.717622	1.3018	0.380503	0.145093	2.62248	0.00872917	0.0182519
P02763	Alpha-1-acid glycoprotein 1 OS=Homo sapiens OX=9606 GN=ORM1 PE=1 SV=1	ORM1	25.6966	1.03682	25.5406	1.0382	25.8527	1.03888	1.24151	0.312094	0.119558	2.61039	0.0090439	0.018788
P69905	Hemoglobin subunit alpha OS=Homo sapiens OX=9606 GN=HBA1 PE=1 SV=2	HBA1 | HBA2	25.342	0.906434	25.1166	0.910952	25.5674	0.910293	1.36676	0.45076	0.17448	2.58345	0.00978174	0.0201905
P01871	Immunoglobulin heavy constant mu OS=Homo sapiens OX=9606 GN=IGHM PE=1 SV=4	IGHM	24.1121	0.708365	23.7814	0.715172	24.4429	0.72456	1.58178	0.661552	0.256502	2.57913	0.00990486	0.0203144
Q9NTG1	Polycystic kidney disease and receptor for egg jelly-related protein OS=Homo sapiens OX=9606 GN=PKDREJ PE=2 SV=2	PKDREJ	21.7593	0.190167	22.093	0.204125	21.4256	0.254109	-1.58819	-0.667385	0.260428	-2.56264	0.0103879	0.0211703
O15240	Neurosecretory protein VGF OS=Homo sapiens OX=9606 GN=VGF PE=1 SV=2	VGF	19.3058	0.267379	19.6153	0.2503	18.9963	0.331369	-1.53579	-0.618982	0.242785	-2.5495	0.0107876	0.0218466
Q15166	Serum paraoxonase/lactonase 3 OS=Homo sapiens OX=9606 GN=PON3 PE=1 SV=3	PON3	20.0666	1.73507	19.8689	1.73507	20.2644	1.73863	1.31539	0.395487	0.157455	2.51175	0.0120135	0.0241772
A0A0B4J1U7	Immunoglobulin heavy variable 6-1 OS=Homo sapiens OX=9606 GN=IGHV6-1 PE=3 SV=1	IGHV6-1	20.6037	0.424422	20.9247	0.412486	20.2828	0.472671	-1.56043	-0.641945	0.258304	-2.48523	0.0129466	0.0258932
P01344	Insulin-like growth factor II OS=Homo sapiens OX=9606 GN=IGF2 PE=1 SV=1	IGF2	20.2948	0.105432	20.4568	0.10946	20.1328	0.137501	-1.25176	-0.323959	0.131576	-2.46215	0.0138108	0.0273147
A0A0C4DH34	Immunoglobulin heavy variable 4-28 OS=Homo sapiens OX=9606 GN=IGHV4-28 PE=3 SV=1	IGHV4-28	20.2113	1.41554	19.444	1.41657	20.9786	1.4816	2.89698	1.53455	0.623363	2.46173	0.013827	0.0273147
P69892	Hemoglobin subunit gamma-2 OS=Homo sapiens OX=9606 GN=HBG2 PE=1 SV=2	HBG2	20.0812	0.357653	19.539	0.420124	20.6233	0.420124	2.12027	1.08425	0.440855	2.45942	0.0139163	0.0273234
P01591	Immunoglobulin J chain OS=Homo sapiens OX=9606 GN=JCHAIN PE=1 SV=4	JCHAIN	22.66	0.646236	22.8793	0.652145	22.4407	0.652837	-1.35533	-0.438646	0.18026	-2.43341	0.0149574	0.0291895
A0A0A0MT36	Immunoglobulin kappa variable 6D-21 OS=Homo sapiens OX=9606 GN=IGKV6D-21 PE=3 SV=1	IGKV6D-21	19.7073	0.463952	20.5249	0.503227	18.8897	0.636537	-3.10627	-1.63518	0.67515	-2.42196	0.0154371	0.0299443
P02787	Serotransferrin OS=Homo sapiens OX=9606 GN=TF PE=1 SV=3	TF	24.5228	0.414367	24.6167	0.416245	24.4289	0.41636	-1.139	-0.187772	0.0802035	-2.34119	0.0192222	0.0370631
P25311	Zinc-alpha-2-glycoprotein OS=Homo sapiens OX=9606 GN=AZGP1 PE=1 SV=2	AZGP1	22.5754	0.410644	22.445	0.413525	22.7059	0.415502	1.19819	0.260853	0.11302	2.30802	0.020998	0.0402461
P02748	Complement component C9 OS=Homo sapiens OX=9606 GN=C9 PE=1 SV=2	C9	22.4304	0.515643	22.3088	0.518159	22.5521	0.518587	1.18369	0.243288	0.106264	2.28947	0.0220523	0.0420168
O43866	CD5 antigen-like OS=Homo sapiens OX=9606 GN=CD5L PE=1 SV=1	CD5L	22.0405	0.426802	22.2109	0.434188	21.8701	0.432329	-1.26648	-0.340828	0.149049	-2.28668	0.0222143	0.0420765
P02790	Hemopexin OS=Homo sapiens OX=9606 GN=HPX PE=1 SV=2	HPX	24.141	0.545361	24.0436	0.547025	24.2383	0.547141	1.14454	0.194766	0.0867401	2.24539	0.0247429	0.0465919
Q8WWT9	Solute carrier family 13 member 3 OS=Homo sapiens OX=9606 GN=SLC13A3 PE=1 SV=1	SLC13A3	26.2389	0.164499	26.0597	0.183003	26.4181	0.183003	1.28205	0.35845	0.160378	2.23503	0.0254157	0.0475805
P04180	Phosphatidylcholine-sterol acyltransferase OS=Homo sapiens OX=9606 GN=LCAT PE=1 SV=1	LCAT	19.4943	0.455876	19.343	0.463163	19.6456	0.458691	1.23331	0.302532	0.136167	2.22177	0.026299	0.0489496
P01700	Immunoglobulin lambda variable 1-47 OS=Homo sapiens OX=9606 GN=IGLV1-47 PE=1 SV=2	IGLV1-47	22.999	3.1335	23.2144	3.13471	22.7836	3.1354	-1.34799	-0.430806	0.197088	-2.18585	0.0288263	0.0533452
Q86UD1	Out at first protein homolog OS=Homo sapiens OX=9606 GN=OAF PE=2 SV=1	OAF	18.6889	0.183698	18.983	0.236352	18.3947	0.220958	-1.50348	-0.588308	0.272744	-2.157	0.0310057	0.0570505
A0A0B4J1U3	Immunoglobulin lambda variable 1-36 OS=Homo sapiens OX=9606 GN=IGLV1-36 PE=1 SV=5	IGLV1-36	20.2455	0.129923	20.4817	0.170181	20.0093	0.170181	-1.38742	-0.472402	0.219833	-2.14891	0.0316413	0.0578892
P05109	Protein S100-A8 OS=Homo sapiens OX=9606 GN=S100A8 PE=1 SV=1	S100A8	20.7253	0.26412	20.1589	0.425413	21.2918	0.313149	2.19307	1.13295	0.528241	2.14476	0.0319719	0.0581635
Q12805	EGF-containing fibulin-like extracellular matrix protein 1 OS=Homo sapiens OX=9606 GN=EFEMP1 PE=1 SV=2	EFEMP1	19.2996	0.431232	19.1663	0.436362	19.4329	0.435129	1.20293	0.266551	0.125113	2.13048	0.0331323	0.059936
Q6IN85	Serine/threonine-protein phosphatase 4 regulatory subunit 3A OS=Homo sapiens OX=9606 GN=PPP4R3A PE=1 SV=1	PPP4R3A	20.9358	0.138701	20.642	0.196152	21.2297	0.196152	1.50288	0.587726	0.277401	2.11869	0.0341168	0.0610816
O00327	Aryl hydrocarbon receptor nuclear translocator-like protein 1 OS=Homo sapiens OX=9606 GN=ARNTL PE=1 SV=2	ARNTL	18.7136	0.281722	19.3104	0.398415	18.1169	0.398415	-2.28719	-1.19357	0.563444	-2.11836	0.034145	0.0610816
P57721	Poly(rC)-binding protein 3 OS=Homo sapiens OX=9606 GN=PCBP3 PE=1 SV=2	PCBP3	19.7321	0.359538	18.9046	0.472861	20.5595	0.591076	3.14896	1.65488	0.793012	2.08682	0.0369042	0.0656527
P01034	Cystatin-C OS=Homo sapiens OX=9606 GN=CST3 PE=1 SV=1	CST3	19.538	0.941977	19.8204	0.952153	19.2557	0.951484	-1.47902	-0.564642	0.273044	-2.06795	0.0386445	0.068371
A0A1B0GUA7	Testis-expressed protein 51 OS=Homo sapiens OX=9606 GN=TEX51 PE=3 SV=1	TEX51	19.4656	0.0698773	19.3256	0.0912462	19.6056	0.104067	1.21414	0.279933	0.137041	2.0427	0.0410821	0.0722866
P00738	Haptoglobin OS=Homo sapiens OX=9606 GN=HP PE=1 SV=1	HP	25.1288	1.23536	25.2824	1.23773	24.9752	1.23761	-1.23731	-0.307203	0.151049	-2.03379	0.0419725	0.0734519
P02760	Protein AMBP OS=Homo sapiens OX=9606 GN=AMBP PE=1 SV=1	AMBP	22.8539	0.647211	22.9552	0.648945	22.7526	0.649422	-1.15078	-0.20261	0.101148	-2.0031	0.045167	0.0782281
Q14118	Dystroglycan OS=Homo sapiens OX=9606 GN=DAG1 PE=1 SV=2	DAG1	19.5705	0.30028	19.3242	0.341855	19.8169	0.305448	1.40783	0.493476	0.24662	2.00096	0.0453969	0.0782281
Q9Y6R7	IgGFc-binding protein OS=Homo sapiens OX=9606 GN=FCGBP PE=1 SV=3	FCGBP	18.8303	0.374356	18.6045	0.397667	19.056	0.384199	1.36745	0.451483	0.225669	2.00065	0.0454306	0.0782281
P61626	Lysozyme C OS=Homo sapiens OX=9606 GN=LYZ PE=1 SV=1	LYZ	21.7733	0.291408	21.2974	0.376457	22.2491	0.376457	1.93411	0.951669	0.47666	1.99654	0.0458754	0.0785739
P04004	Vitronectin OS=Homo sapiens OX=9606 GN=VTN PE=1 SV=1	VTN	23.044	0.733488	22.914	0.735817	23.174	0.737126	1.19749	0.260013	0.132443	1.96321	0.0496215	0.0845403
A0A075B6R9	Probable non-functional immunoglobulin kappa variable 2D-24 OS=Homo sapiens OX=9606 GN=IGKV2D-24 PE=5 SV=1	IGKV2D-24	22.4743	1.31278	22.7663	1.31569	22.1823	1.32696	-1.49899	-0.583991	0.300289	-1.94476	0.0518037	0.0877936
Q15848	Adiponectin OS=Homo sapiens OX=9606 GN=ADIPOQ PE=1 SV=1	ADIPOQ	20.4869	0.527905	20.2242	0.539368	20.7496	0.551917	1.4393	0.525371	0.276269	1.90166	0.0572152	0.096457
P01709	Immunoglobulin lambda variable 2-8 OS=Homo sapiens OX=9606 GN=IGLV2-8 PE=1 SV=2	IGLV2-8	22.4326	0.303103	22.9931	0.399054	21.8721	0.456335	-2.17496	-1.12099	0.606206	-1.84919	0.0644305	0.108055
A0A0C4DH31	Immunoglobulin heavy variable 1-18 OS=Homo sapiens OX=9606 GN=IGHV1-18 PE=3 SV=1	IGHV1-18	20.4999	0.517843	20.3341	0.52112	20.6657	0.530211	1.2584	0.331589	0.180931	1.83268	0.0668503	0.111533
Q8IUR5	Protein O-mannosyl-transferase TMTC1 OS=Homo sapiens OX=9606 GN=TMTC1 PE=1 SV=3	TMTC1	24.7237	0.184616	24.3908	0.261086	25.0566	0.261086	1.58639	0.665747	0.369231	1.80306	0.0713787	0.118474
Q76N32	Centrosomal protein of 68 kDa OS=Homo sapiens OX=9606 GN=CEP68 PE=1 SV=2	CEP68	19.7553	0.812714	20.2932	0.783596	19.2173	0.929444	-2.12764	-1.08925	0.606143	-1.79702	0.0723322	0.119441
P01824	Immunoglobulin heavy variable 4-39 OS=Homo sapiens OX=9606 GN=IGHV4-39 PE=1 SV=2	IGHV4-39	18.0713	0.573662	18.5464	0.686898	17.5962	0.577647	-1.93208	-0.950158	0.542823	-1.7504	0.0800493	0.13151
P01706	Immunoglobulin lambda variable 2-11 OS=Homo sapiens OX=9606 GN=IGLV2-11 PE=1 SV=2	IGLV2-11	20.5218	0.674279	20.9896	0.701849	20.0541	0.751987	-1.91262	-0.935548	0.545477	-1.7151	0.0863269	0.141103
E7ETH6	Zinc finger protein 587B OS=Homo sapiens OX=9606 GN=ZNF587B PE=1 SV=1	ZNF587B	23.755	1.12282	24.669	1.24798	22.8411	1.24798	-3.55014	-1.82788	1.08945	-1.67779	0.0933872	0.151872
P02765	Alpha-2-HS-glycoprotein OS=Homo sapiens OX=9606 GN=AHSG PE=1 SV=2	AHSG	24.1086	1.13025	24.0068	1.13144	24.2104	1.13234	1.15154	0.20357	0.121933	1.66953	0.0950124	0.153739
P80748	Immunoglobulin lambda variable 3-21 OS=Homo sapiens OX=9606 GN=IGLV3-21 PE=1 SV=2	IGLV3-21	23.8928	2.50878	24.2784	2.51672	23.5073	2.52212	-1.70656	-0.771095	0.462766	-1.66627	0.0956588	0.154011
P01766	Immunoglobulin heavy variable 3-13 OS=Homo sapiens OX=9606 GN=IGHV3-13 PE=1 SV=2	IGHV3-13	19.3636	0.298105	19.8564	0.421583	18.8708	0.421583	-1.98021	-0.985651	0.596209	-1.6532	0.0982909	0.157461
A0A0B4J1V6	Immunoglobulin heavy variable 3-73 OS=Homo sapiens OX=9606 GN=IGHV3-73 PE=3 SV=1	IGHV3-73	19.5234	0.97095	19.71	0.976799	19.3368	0.978405	-1.29523	-0.373206	0.227703	-1.63901	0.101212	0.161338
P55058	Phospholipid transfer protein OS=Homo sapiens OX=9606 GN=PLTP PE=1 SV=1	PLTP	18.0295	0.267201	17.6836	0.288139	18.3754	0.386303	1.61539	0.691883	0.422991	1.63569	0.101904	0.161641
A0A0C4DH29	Immunoglobulin heavy variable 1-3 OS=Homo sapiens OX=9606 GN=IGHV1-3 PE=3 SV=1	IGHV1-3	20.2982	0.154412	20.0806	0.190884	20.5158	0.216248	1.35209	0.435196	0.26651	1.63294	0.102481	0.161759
P01860	Immunoglobulin heavy constant gamma 3 OS=Homo sapiens OX=9606 GN=IGHG3 PE=1 SV=2	IGHG3	23.899	1.13473	24.0036	1.13568	23.7944	1.13742	-1.15601	-0.209158	0.128435	-1.62851	0.103417	0.162441
P04433	Immunoglobulin kappa variable 3-11 OS=Homo sapiens OX=9606 GN=IGKV3-11 PE=1 SV=1	IGKV3-11	22.3005	1.21207	22.4591	1.21568	22.142	1.21635	-1.24583	-0.317108	0.195825	-1.61935	0.105373	0.164709
O60939	Sodium channel subunit beta-2 OS=Homo sapiens OX=9606 GN=SCN2B PE=1 SV=1	SCN2B	22.2128	0.181206	22.5029	0.272814	21.9226	0.238569	-1.49522	-0.580356	0.362413	-1.60137	0.109295	0.170015
A0A075B6Q5	Immunoglobulin heavy variable 3-64 OS=Homo sapiens OX=9606 GN=IGHV3-64 PE=3 SV=1	IGHV3-64	20.1491	0.750362	19.7745	0.799443	20.5238	0.773729	1.68092	0.749254	0.47261	1.58535	0.112886	0.174756
Q96IY4	Carboxypeptidase B2 OS=Homo sapiens OX=9606 GN=CPB2 PE=1 SV=2	CPB2	19.7501	0.444455	19.6473	0.451609	19.8529	0.446796	1.15314	0.205569	0.130364	1.57688	0.114823	0.176904
P30043	Flavin reductase (NADPH) OS=Homo sapiens OX=9606 GN=BLVRB PE=1 SV=3	BLVRB	18.7404	0.484443	18.4427	0.514339	19.038	0.525835	1.5108	0.595314	0.378619	1.57233	0.115874	0.177482
P00488	Coagulation factor XIII A chain OS=Homo sapiens OX=9606 GN=F13A1 PE=1 SV=4	F13A1	19.4061	0.484181	19.2992	0.487828	19.513	0.490056	1.15975	0.213817	0.136146	1.57049	0.1163	0.177482
P02654	Apolipoprotein C-I OS=Homo sapiens OX=9606 GN=APOC1 PE=1 SV=1	APOC1	22.2958	0.841343	22.4515	0.845295	22.1402	0.849867	-1.2409	-0.311384	0.205337	-1.51645	0.129405	0.196549
P02768	Serum albumin OS=Homo sapiens OX=9606 GN=ALB PE=1 SV=2	ALB	24.6422	0.447518	24.6901	0.448672	24.5942	0.448688	-1.06877	-0.0959556	0.0645437	-1.48668	0.1371	0.207259
Q9HDC9	Adipocyte plasma membrane-associated protein OS=Homo sapiens OX=9606 GN=APMAP PE=1 SV=2	APMAP	19.4546	0.57352	19.6224	0.58906	19.2868	0.580156	-1.26191	-0.335604	0.226808	-1.47968	0.138957	0.209085
A0A0B4J1V2	Immunoglobulin heavy variable 2-26 OS=Homo sapiens OX=9606 GN=IGHV2-26 PE=3 SV=1	IGHV2-26	20.1397	0.476724	20.3683	0.485081	19.9111	0.517224	-1.37281	-0.457131	0.310784	-1.47089	0.14132	0.211651
O00391	Sulfhydryl oxidase 1 OS=Homo sapiens OX=9606 GN=QSOX1 PE=1 SV=3	QSOX1	18.1674	0.659143	17.8723	0.700186	18.4626	0.678296	1.50548	0.590227	0.403502	1.46276	0.143533	0.21397
P22352	Glutathione peroxidase 3 OS=Homo sapiens OX=9606 GN=GPX3 PE=1 SV=2	GPX3	21.1337	0.789529	20.997	0.797055	21.2704	0.793164	1.2086	0.273343	0.188112	1.45309	0.1462	0.216518
P68871	Hemoglobin subunit beta OS=Homo sapiens OX=9606 GN=HBB PE=1 SV=2	HBB	25.7627	0.930596	25.9143	0.936433	25.6112	0.936433	-1.23379	-0.3031	0.208791	-1.45169	0.146587	0.216518
P27918	Properdin OS=Homo sapiens OX=9606 GN=CFP PE=1 SV=2	CFP	20.2094	0.317058	20.0863	0.335022	20.3325	0.322877	1.18615	0.246289	0.175714	1.40165	0.16102	0.236394
P01602	Immunoglobulin kappa variable 1-5 OS=Homo sapiens OX=9606 GN=IGKV1-5 PE=1 SV=2	IGKV1-5	20.6261	0.910384	20.8728	0.917148	20.3794	0.937303	-1.40775	-0.493388	0.352419	-1.40001	0.161511	0.236394
P18065	Insulin-like growth factor-binding protein 2 OS=Homo sapiens OX=9606 GN=IGFBP2 PE=1 SV=2	IGFBP2	18.6787	0.321923	18.4074	0.41452	18.9501	0.333483	1.45669	0.542697	0.38928	1.39411	0.163286	0.23707
P19652	Alpha-1-acid glycoprotein 2 OS=Homo sapiens OX=9606 GN=ORM2 PE=1 SV=2	ORM2	23.8706	0.775412	23.981	0.778384	23.7603	0.780522	-1.16533	-0.220741	0.158548	-1.39227	0.163842	0.23707
P04430	Immunoglobulin kappa variable 1-16 OS=Homo sapiens OX=9606 GN=IGKV1-16 PE=1 SV=2	IGKV1-16	20.8123	0.300049	21.0023	0.32247	20.6222	0.336737	-1.3014	-0.380067	0.273205	-1.39114	0.164182	0.23707
P19823	Inter-alpha-trypsin inhibitor heavy chain H2 OS=Homo sapiens OX=9606 GN=ITIH2 PE=1 SV=2	ITIH2	21.8749	0.516569	21.8122	0.519468	21.9377	0.517696	1.0909	0.125519	0.0913077	1.37468	0.16923	0.243269
P02655	Apolipoprotein C-II OS=Homo sapiens OX=9606 GN=APOC2 PE=1 SV=1	APOC2	20.1695	0.654441	19.9574	0.675341	20.3816	0.669601	1.34185	0.424227	0.309403	1.37111	0.170339	0.243775
P01743	Immunoglobulin heavy variable 1-46 OS=Homo sapiens OX=9606 GN=IGHV1-46 PE=1 SV=2	IGHV1-46	19.5888	0.879618	19.3975	0.886249	19.7802	0.895064	1.30377	0.382691	0.27971	1.36817	0.171259	0.244006
Q9NZP8	Complement C1r subcomponent-like protein OS=Homo sapiens OX=9606 GN=C1RL PE=1 SV=2	C1RL	19.381	0.747768	19.2961	0.749987	19.4659	0.750746	1.12492	0.169821	0.124781	1.36095	0.17353	0.246152
P04278	Sex hormone-binding globulin OS=Homo sapiens OX=9606 GN=SHBG PE=1 SV=2	SHBG	19.1227	0.416183	19.4134	0.429089	18.8319	0.505696	-1.49635	-0.581448	0.43227	-1.3451	0.178592	0.252222
O14917	Protocadherin-17 OS=Homo sapiens OX=9606 GN=PCDH17 PE=1 SV=2	PCDH17	19.484	0.172303	19.7131	0.188749	19.2549	0.288319	-1.3738	-0.458168	0.344607	-1.32954	0.18367	0.258261
P05154	Plasma serine protease inhibitor OS=Homo sapiens OX=9606 GN=SERPINA5 PE=1 SV=3	SERPINA5	20.1459	0.50074	20.2481	0.504984	20.0437	0.508362	-1.15217	-0.204356	0.154651	-1.3214	0.186368	0.260916
Q9H583	HEAT repeat-containing protein 1 OS=Homo sapiens OX=9606 GN=HEATR1 PE=1 SV=3	HEATR1	24.0257	0.067756	24.1041	0.0907447	23.9472	0.0907447	-1.11488	-0.15689	0.120727	-1.29955	0.193756	0.270085
Q92820	Gamma-glutamyl hydrolase OS=Homo sapiens OX=9606 GN=GGH PE=1 SV=2	GGH	18.8942	0.567864	18.6756	0.619232	19.1128	0.564668	1.35389	0.437111	0.338699	1.29056	0.196857	0.273224
P39060	Collagen alpha-1(XVIII) chain OS=Homo sapiens OX=9606 GN=COL18A1 PE=1 SV=5	COL18A1	16.8184	0.528611	16.7745	0.527511	16.8623	0.531897	1.06274	0.087791	0.0681608	1.288	0.197747	0.273281
P49747	Cartilage oligomeric matrix protein OS=Homo sapiens OX=9606 GN=COMP PE=1 SV=2	COMP	15.0969	0.540261	14.9523	0.537872	15.2416	0.565879	1.22208	0.289336	0.226458	1.27766	0.20137	0.277099
P02652	Apolipoprotein A-II OS=Homo sapiens OX=9606 GN=APOA2 PE=1 SV=1	APOA2	22.4737	1.00357	22.6336	1.00791	22.3139	1.015	-1.24804	-0.31966	0.252109	-1.26795	0.204817	0.279744
P49908	Selenoprotein P OS=Homo sapiens OX=9606 GN=SELENOP PE=1 SV=3	SELENOP	20.3391	0.241619	20.2397	0.257644	20.4385	0.250423	1.1477	0.198742	0.157049	1.26548	0.205699	0.279744
P23083	Immunoglobulin heavy variable 1-2 OS=Homo sapiens OX=9606 GN=IGHV1-2 PE=1 SV=2	IGHV1-2	20.1532	0.717261	19.7869	0.760826	20.5196	0.786011	1.6617	0.732658	0.579211	1.26492	0.205898	0.279744
P02647	Apolipoprotein A-I OS=Homo sapiens OX=9606 GN=APOA1 PE=1 SV=1	APOA1	25.2846	0.609612	25.2345	0.610978	25.3347	0.610973	1.0719	0.10017	0.0816132	1.22737	0.219683	0.297219
A0A0C4DH35	Probable non-functional immunoglobulin heavy variable 3-35 OS=Homo sapiens OX=9606 GN=IGHV3-35 PE=5 SV=1	IGHV3-35	23.4929	0.139028	23.5683	0.153311	23.4175	0.153311	-1.11015	-0.150752	0.129238	-1.16647	0.243424	0.32796
P01042	Kininogen-1 OS=Homo sapiens OX=9606 GN=KNG1 PE=1 SV=2	KNG1	23.2126	0.470301	23.1534	0.47256	23.2718	0.473683	1.08557	0.118455	0.103175	1.1481	0.250928	0.336662
A0A0B4J1V0	Immunoglobulin heavy variable 3-15 OS=Homo sapiens OX=9606 GN=IGHV3-15 PE=3 SV=1	IGHV3-15	19.7379	1.38934	19.5445	1.39881	19.9314	1.40042	1.30751	0.386824	0.338477	1.14284	0.253106	0.338175
P08779	Keratin, type I cytoskeletal 16 OS=Homo sapiens OX=9606 GN=KRT16 PE=1 SV=4	KRT16	19.3364	0.400377	19.2402	0.407713	19.4326	0.410664	1.14268	0.192416	0.168942	1.13895	0.254725	0.338631
P00746	Complement factor D OS=Homo sapiens OX=9606 GN=CFD PE=1 SV=5	CFD	19.5159	0.189461	19.5984	0.199772	19.4334	0.20596	-1.1212	-0.165038	0.145172	-1.13684	0.255603	0.338631
A0A0A0MS14	Immunoglobulin heavy variable 1-45 OS=Homo sapiens OX=9606 GN=IGHV1-45 PE=3 SV=1	IGHV1-45	18.2535	0.457455	17.715	0.659204	18.7919	0.659204	2.10953	1.07692	0.949284	1.13446	0.256602	0.338631
Q9UGM5	Fetuin-B OS=Homo sapiens OX=9606 GN=FETUB PE=1 SV=2	FETUB	20.0952	0.290723	20.0231	0.300775	20.1672	0.294698	1.10501	0.144065	0.128627	1.12002	0.262705	0.345269
P02753	Retinol-binding protein 4 OS=Homo sapiens OX=9606 GN=RBP4 PE=1 SV=3	RBP4	22.3766	0.587565	22.3032	0.591035	22.4501	0.591451	1.10718	0.146887	0.131692	1.11538	0.264688	0.346461
A0A0C4DH38	Immunoglobulin heavy variable 5-51 OS=Homo sapiens OX=9606 GN=IGHV5-51 PE=3 SV=1	IGHV5-51	20.7477	1.62555	20.8192	1.62781	20.6761	1.626	-1.10427	-0.143098	0.132823	-1.07736	0.281318	0.366738
P35858	Insulin-like growth factor-binding protein complex acid labile subunit OS=Homo sapiens OX=9606 GN=IGFALS PE=1 SV=1	IGFALS	20.2396	0.200854	20.1939	0.206741	20.2853	0.203887	1.06543	0.0914423	0.0851733	1.0736	0.283001	0.367444
Q969T7	7-methylguanosine phosphate-specific 5'-nucleotidase OS=Homo sapiens OX=9606 GN=NT5C3B PE=1 SV=4	NT5C3B	19.4024	0.66352	20.0082	0.877762	18.7967	0.877762	-2.31567	-1.21143	1.14927	-1.05409	0.291844	0.377404
P0DOX6	Immunoglobulin mu heavy chain OS=Homo sapiens OX=9606 PE=1 SV=2	NA	21.2198	0.197362	21.0338	0.279112	21.4059	0.279112	1.2942	0.372058	0.394724	0.942576	0.345898	0.443943
A0A0B4J2D9	Immunoglobulin kappa variable 1D-13 OS=Homo sapiens OX=9606 GN=IGKV1D-13 PE=3 SV=1	IGKV1D-13	19.8243	0.701911	19.3382	0.789633	20.3103	0.945517	1.9617	0.972103	1.03166	0.94227	0.346055	0.443943
P68032	Actin, alpha cardiac muscle 1 OS=Homo sapiens OX=9606 GN=ACTC1 PE=1 SV=1	ACTC1	20.5473	0.755897	21.2437	1.13845	19.8509	0.981621	-2.62592	-1.39282	1.49458	-0.931918	0.351379	0.448984
A0A087WW87	Immunoglobulin kappa variable 2-40 OS=Homo sapiens OX=9606 GN=IGKV2-40 PE=3 SV=2	IGKV2-40	20.5486	0.181854	20.6465	0.221667	20.4507	0.202224	-1.1453	-0.195732	0.218581	-0.895466	0.370538	0.471594
A0A075B6P5	Immunoglobulin kappa variable 2-28 OS=Homo sapiens OX=9606 GN=IGKV2-28 PE=3 SV=1	IGKV2-28	21.8853	0.616379	21.6017	0.693867	22.169	0.693867	1.48175	0.567305	0.637269	0.890213	0.373351	0.473304
P04070	Vitamin K-dependent protein C OS=Homo sapiens OX=9606 GN=PROC PE=1 SV=1	PROC	20.3034	0.196454	20.2337	0.221002	20.3731	0.207225	1.10142	0.139369	0.170857	0.815704	0.41467	0.523622
P01768	Immunoglobulin heavy variable 3-30 OS=Homo sapiens OX=9606 GN=IGHV3-30 PE=1 SV=2	IGHV3-30	20.3862	0.15599	20.2614	0.279044	20.5109	0.139522	1.18882	0.249525	0.31198	0.799809	0.423821	0.531817
P02533	Keratin, type I cytoskeletal 14 OS=Homo sapiens OX=9606 GN=KRT14 PE=1 SV=4	KRT14	19.5501	0.769226	19.4714	0.779013	19.6289	0.77201	1.11536	0.157508	0.197205	0.798704	0.424462	0.531817
P14778	Interleukin-1 receptor type 1 OS=Homo sapiens OX=9606 GN=IL1R1 PE=1 SV=1	IL1R1	20.4787	0.22701	20.3022	0.341775	20.6553	0.298873	1.27732	0.35312	0.454021	0.777761	0.43671	0.545041
P17936	Insulin-like growth factor-binding protein 3 OS=Homo sapiens OX=9606 GN=IGFBP3 PE=1 SV=2	IGFBP3	19.2353	0.845726	19.0864	0.850439	19.3843	0.883834	1.22934	0.297881	0.384463	0.774798	0.438459	0.545112
P29622	Kallistatin OS=Homo sapiens OX=9606 GN=SERPINA4 PE=1 SV=3	SERPINA4	20.097	0.361733	20.1478	0.369179	20.0462	0.366208	-1.07292	-0.101541	0.131902	-0.769823	0.441405	0.546663
P15814	Immunoglobulin lambda-like polypeptide 1 OS=Homo sapiens OX=9606 GN=IGLL1 PE=1 SV=1	IGLL1	20.9559	2.41597	21.2771	2.4878	20.6347	2.41757	-1.56091	-0.642387	0.848466	-0.757116	0.44898	0.552886
O00187	Mannan-binding lectin serine protease 2 OS=Homo sapiens OX=9606 GN=MASP2 PE=1 SV=4	MASP2	20.0031	0.209702	20.1188	0.253681	19.8874	0.265964	-1.17398	-0.231408	0.307054	-0.753639	0.451066	0.552886
P22891	Vitamin K-dependent protein Z OS=Homo sapiens OX=9606 GN=PROZ PE=1 SV=2	PROZ	19.2391	0.393423	19.397	0.359661	19.0812	0.517883	-1.2447	-0.315803	0.419515	-0.752782	0.451581	0.552886
Q96KN2	Beta-Ala-His dipeptidase OS=Homo sapiens OX=9606 GN=CNDP1 PE=1 SV=4	CNDP1	19.7675	0.22391	19.6967	0.262173	19.8384	0.222769	1.10321	0.14171	0.190206	0.745036	0.45625	0.556487
P04196	Histidine-rich glycoprotein OS=Homo sapiens OX=9606 GN=HRG PE=1 SV=1	HRG	22.4849	0.621234	22.5272	0.624309	22.4425	0.623627	-1.06048	-0.0847137	0.1167	-0.725911	0.467893	0.568535
P05090	Apolipoprotein D OS=Homo sapiens OX=9606 GN=APOD PE=1 SV=1	APOD	23.0892	0.652976	23.037	0.657311	23.1414	0.656658	1.07501	0.104345	0.14492	0.720015	0.471516	0.570783
P14151	L-selectin OS=Homo sapiens OX=9606 GN=SELL PE=1 SV=2	SELL	19.7719	0.627105	19.8535	0.62957	19.6904	0.645259	-1.11969	-0.1631	0.228891	-0.712566	0.476114	0.57419
P06276	Cholinesterase OS=Homo sapiens OX=9606 GN=BCHE PE=1 SV=1	BCHE	20.5232	0.754703	20.456	0.761487	20.5904	0.760496	1.09764	0.134402	0.195264	0.688311	0.491257	0.590241
P01023	Alpha-2-macroglobulin OS=Homo sapiens OX=9606 GN=A2M PE=1 SV=3	A2M	23.9842	0.364976	23.9646	0.366069	24.0037	0.366122	1.02748	0.0391049	0.0572065	0.683575	0.494244	0.591623
P02656	Apolipoprotein C-III OS=Homo sapiens OX=9606 GN=APOC3 PE=1 SV=1	APOC3	23.4819	1.29586	23.5478	1.29867	23.416	1.30071	-1.0956	-0.131719	0.199501	-0.660243	0.509098	0.606222
P01721	Immunoglobulin lambda variable 6-57 OS=Homo sapiens OX=9606 GN=IGLV6-57 PE=1 SV=2	IGLV6-57	22.6331	0.185965	22.7556	0.262994	22.5106	0.262994	-1.18503	-0.244922	0.371929	-0.658518	0.510205	0.606222
P02538	Keratin, type II cytoskeletal 6A OS=Homo sapiens OX=9606 GN=KRT6A PE=1 SV=3	KRT6A	20.2129	0.368134	20.4462	0.320877	19.9796	0.65237	-1.38184	-0.46659	0.71764	-0.650172	0.515581	0.610357
P06396	Gelsolin OS=Homo sapiens OX=9606 GN=GSN PE=1 SV=1	GSN	22.1174	0.358825	22.1397	0.360236	22.0951	0.361008	-1.03142	-0.0446289	0.071907	-0.620647	0.534832	0.630827
P00748	Coagulation factor XII OS=Homo sapiens OX=9606 GN=F12 PE=1 SV=3	F12	21.6606	0.447485	21.6227	0.451144	21.6985	0.452869	1.05392	0.0757594	0.127555	0.593935	0.552556	0.649354
A0A075B6I0	Immunoglobulin lambda variable 8-61 OS=Homo sapiens OX=9606 GN=IGLV8-61 PE=3 SV=7	IGLV8-61	21.5681	0.728705	21.4312	0.746706	21.705	0.785901	1.209	0.273819	0.475788	0.575507	0.564948	0.659402
Q8IWV7	E3 ubiquitin-protein ligase UBR1 OS=Homo sapiens OX=9606 GN=UBR1 PE=1 SV=1	UBR1	19.7056	0.163217	19.7734	0.21161	19.6378	0.190574	-1.09859	-0.135657	0.235871	-0.575133	0.565202	0.659402
P0DOX5	Immunoglobulin gamma-1 heavy chain OS=Homo sapiens OX=9606 PE=1 SV=2	NA	25.8998	1.31927	25.8243	1.32653	25.9753	1.32624	1.11034	0.151005	0.274434	0.550243	0.582153	0.676423
Q96PD5	N-acetylmuramoyl-L-alanine amidase OS=Homo sapiens OX=9606 GN=PGLYRP2 PE=1 SV=1	PGLYRP2	20.5977	0.445469	20.5717	0.448077	20.6236	0.447895	1.03665	0.0519317	0.0948418	0.547562	0.583993	0.676423
A0A075B6K4	Immunoglobulin lambda variable 3-10 OS=Homo sapiens OX=9606 GN=IGLV3-10 PE=3 SV=2	IGLV3-10	21.8324	1.15103	21.6421	1.14607	22.0228	1.25836	1.302	0.38073	0.703154	0.541461	0.58819	0.678358
P0DOX2	Immunoglobulin alpha-2 heavy chain OS=Homo sapiens OX=9606 PE=1 SV=2	NA	21.7439	0.714943	21.8022	0.721319	21.6855	0.724866	-1.08427	-0.116719	0.21654	-0.539015	0.589877	0.678358
A0A0B4J1Y8	Immunoglobulin lambda variable 9-49 OS=Homo sapiens OX=9606 GN=IGLV9-49 PE=1 SV=1	IGLV9-49	20.9512	1.05873	20.7387	1.19322	21.1637	1.07389	1.34254	0.424969	0.818774	0.519031	0.603739	0.691829
A0A0B4J1V1	Immunoglobulin heavy variable 3-21 OS=Homo sapiens OX=9606 GN=IGHV3-21 PE=1 SV=1	IGHV3-21	19.2433	0.162686	19.3239	0.244931	19.1627	0.214186	-1.11824	-0.161227	0.325372	-0.495517	0.620235	0.706635
Q16610	Extracellular matrix protein 1 OS=Homo sapiens OX=9606 GN=ECM1 PE=1 SV=2	ECM1	19.9506	0.213987	19.9787	0.22222	19.9224	0.220651	-1.0398	-0.0563116	0.113907	-0.494364	0.621049	0.706635
O94760	N(G),N(G)-dimethylarginine dimethylaminohydrolase 1 OS=Homo sapiens OX=9606 GN=DDAH1 PE=1 SV=3	DDAH1	18.0262	0.21294	17.9309	0.301143	18.1216	0.301143	1.14127	0.19064	0.42588	0.447637	0.654415	0.741978
A0A0C4DH67	Immunoglobulin kappa variable 1-8 OS=Homo sapiens OX=9606 GN=IGKV1-8 PE=3 SV=1	IGKV1-8	19.2549	1.17691	19.1589	1.1948	19.3509	1.20058	1.14234	0.191989	0.444249	0.432165	0.665621	0.749994
P02792	Ferritin light chain OS=Homo sapiens OX=9606 GN=FTL PE=1 SV=2	FTL	19.9972	0.135036	20.0493	0.224915	19.9451	0.123667	-1.07489	-0.104192	0.242532	-0.429602	0.667486	0.749994
P01714	Immunoglobulin lambda variable 3-19 OS=Homo sapiens OX=9606 GN=IGLV3-19 PE=1 SV=2	IGLV3-19	20.6368	0.279178	20.5173	0.394817	20.7564	0.394817	1.18027	0.239113	0.558356	0.428245	0.668472	0.749994
P00739	Haptoglobin-related protein OS=Homo sapiens OX=9606 GN=HPR PE=2 SV=2	HPR	21.5353	0.943586	21.5712	0.948169	21.4994	0.946974	-1.051	-0.0717651	0.173626	-0.413331	0.679364	0.759566
P04406	Glyceraldehyde-3-phosphate dehydrogenase OS=Homo sapiens OX=9606 GN=GAPDH PE=1 SV=3	GAPDH	18.8268	0.134637	18.8776	0.208705	18.7759	0.159059	-1.07304	-0.101707	0.255355	-0.398295	0.690413	0.768613
Q16678	Cytochrome P450 1B1 OS=Homo sapiens OX=9606 GN=CYP1B1 PE=1 SV=2	CYP1B1	18.4093	2.12002	17.9302	2.44121	18.8884	2.44121	1.9429	0.95821	2.42075	0.395832	0.692229	0.768613
P06312	Immunoglobulin kappa variable 4-1 OS=Homo sapiens OX=9606 GN=IGKV4-1 PE=1 SV=1	IGKV4-1	22.9674	1.97918	22.9419	1.97955	22.9928	1.98102	1.03592	0.0509119	0.132434	0.384433	0.700657	0.775298
P35527	Keratin, type I cytoskeletal 9 OS=Homo sapiens OX=9606 GN=KRT9 PE=1 SV=3	KRT9	21.491	0.344648	21.4761	0.346781	21.5059	0.34704	1.02088	0.0298171	0.0791182	0.376868	0.706272	0.778834
P51884	Lumican OS=Homo sapiens OX=9606 GN=LUM PE=1 SV=2	LUM	20.5084	0.284247	20.4899	0.287946	20.527	0.289691	1.02607	0.0371295	0.102385	0.362646	0.716869	0.787822
P01764	Immunoglobulin heavy variable 3-23 OS=Homo sapiens OX=9606 GN=IGHV3-23 PE=1 SV=2	IGHV3-23	19.6409	0.191811	19.7075	0.257496	19.5744	0.278339	-1.09661	-0.13305	0.374684	-0.3551	0.722515	0.791326
P81605	Dermcidin OS=Homo sapiens OX=9606 GN=DCD PE=1 SV=2	DCD	19.6088	0.397936	19.4751	0.523907	19.7425	0.599111	1.20363	0.267391	0.795872	0.335972	0.736892	0.804336
P13591	Neural cell adhesion molecule 1 OS=Homo sapiens OX=9606 GN=NCAM1 PE=1 SV=3	NCAM1	18.5551	0.201212	18.6212	0.289951	18.4891	0.289951	-1.09586	-0.132061	0.417543	-0.316281	0.751789	0.817825
P08603	Complement factor H OS=Homo sapiens OX=9606 GN=CFH PE=1 SV=4	CFH	23.3791	0.288043	23.3705	0.289127	23.3877	0.289643	1.012	0.0172129	0.0556783	0.309149	0.757208	0.820946
A0A1B0GVN3	Uncharacterized protein C2orf92 OS=Homo sapiens OX=9606 GN=C2orf92 PE=3 SV=1	C2orf92	20.3325	0.261033	20.4082	0.392997	20.2569	0.343666	-1.11063	-0.151378	0.522067	-0.289959	0.771848	0.83401
P02042	Hemoglobin subunit delta OS=Homo sapiens OX=9606 GN=HBD PE=1 SV=2	HBD	21.5327	0.744547	21.5132	0.748026	21.5522	0.74756	1.02746	0.0390781	0.139187	0.28076	0.778895	0.838809
P05160	Coagulation factor XIII B chain OS=Homo sapiens OX=9606 GN=F13B PE=1 SV=3	F13B	20.3364	0.208206	20.3468	0.210989	20.326	0.21278	-1.01447	-0.0207245	0.078649	-0.263506	0.79216	0.850252
A0A0B4J1X8	Immunoglobulin heavy variable 3-43 OS=Homo sapiens OX=9606 GN=IGHV3-43 PE=3 SV=1	IGHV3-43	20.8982	0.567713	21.0179	0.689204	20.7785	0.787753	-1.18049	-0.239385	0.949698	-0.252065	0.800991	0.856874
P0C0L4	Complement C4-A OS=Homo sapiens OX=9606 GN=C4A PE=1 SV=2	C4A	21.6304	1.83993	21.5815	1.85418	21.6792	1.84946	1.07009	0.097736	0.419095	0.233207	0.8156	0.869614
P0DP01	Immunoglobulin heavy variable 1-8 OS=Homo sapiens OX=9606 GN=IGHV1-8 PE=3 SV=1	IGHV1-8	21.1796	0.214367	21.1306	0.32274	21.2287	0.282228	1.07037	0.0981151	0.428734	0.228848	0.818987	0.870343
P13647	Keratin, type II cytoskeletal 5 OS=Homo sapiens OX=9606 GN=KRT5 PE=1 SV=3	KRT5	19.2612	1.02759	19.2924	1.02781	19.2299	1.04737	-1.04425	-0.0624682	0.288127	-0.216808	0.828358	0.876628
P20618	Proteasome subunit beta type-1 OS=Homo sapiens OX=9606 GN=PSMB1 PE=1 SV=2	PSMB1	19.2842	0.409271	19.2097	0.399213	19.3588	0.647742	1.10887	0.149096	0.698478	0.213459	0.830969	0.876628
P01817	Immunoglobulin heavy variable 2-5 OS=Homo sapiens OX=9606 GN=IGHV2-5 PE=1 SV=2	IGHV2-5	19.06	0.872488	19.1058	0.914673	19.0142	0.88333	-1.06555	-0.0915938	0.434574	-0.210767	0.833069	0.876628
P01717	Immunoglobulin lambda variable 3-25 OS=Homo sapiens OX=9606 GN=IGLV3-25 PE=1 SV=2	IGLV3-25	21.307	0.430251	21.3956	0.608467	21.2185	0.608467	-1.13061	-0.177101	0.860503	-0.205811	0.836939	0.877831
A0A0B4J1Y9	Immunoglobulin heavy variable 3-72 OS=Homo sapiens OX=9606 GN=IGHV3-72 PE=3 SV=1	IGHV3-72	21.6186	0.634344	21.6338	0.637684	21.6033	0.640166	-1.02139	-0.0305394	0.152767	-0.199908	0.841552	0.879805
A0A087WSY6	Immunoglobulin kappa variable 3D-15 OS=Homo sapiens OX=9606 GN=IGKV3D-15 PE=3 SV=6	IGKV3D-15	23.4251	0.191829	23.4622	0.271288	23.3881	0.271288	-1.05272	-0.0741181	0.383659	-0.193187	0.846812	0.882439
P43652	Afamin OS=Homo sapiens OX=9606 GN=AFM PE=1 SV=1	AFM	20.9136	0.505206	20.9222	0.50768	20.9051	0.507215	-1.01191	-0.0170799	0.0952935	-0.179234	0.857754	0.890957
Q5T4D3	Protein O-mannosyl-transferase TMTC4 OS=Homo sapiens OX=9606 GN=TMTC4 PE=1 SV=2	TMTC4	20.5092	0.271929	20.5359	0.329922	20.4825	0.329922	-1.03772	-0.0534217	0.373646	-0.142974	0.886311	0.917659
P35908	Keratin, type II cytoskeletal 2 epidermal OS=Homo sapiens OX=9606 GN=KRT2 PE=1 SV=2	KRT2	20.4525	0.250775	20.4653	0.271622	20.4396	0.265434	-1.01797	-0.0256899	0.192137	-0.133706	0.893635	0.922277
Q13103	Secreted phosphoprotein 24 OS=Homo sapiens OX=9606 GN=SPP2 PE=1 SV=1	SPP2	19.7201	0.260897	19.6968	0.338447	19.7434	0.296577	1.03281	0.0465707	0.364334	0.127824	0.898288	0.924118
P10909	Clusterin OS=Homo sapiens OX=9606 GN=CLU PE=1 SV=1	CLU	23.1567	0.555959	23.151	0.559679	23.1624	0.560181	1.00792	0.0113821	0.133142	0.0854879	0.931874	0.955594
P04264	Keratin, type II cytoskeletal 1 OS=Homo sapiens OX=9606 GN=KRT1 PE=1 SV=6	KRT1	21.5256	0.458249	21.5222	0.460155	21.529	0.460111	1.00473	0.00680287	0.0831827	0.0817823	0.93482	0.955594
P80723	Brain acid soluble protein 1 OS=Homo sapiens OX=9606 GN=BASP1 PE=1 SV=2	BASP1	17.3336	0.410737	17.3101	0.636311	17.3572	0.519546	1.03322	0.0471412	0.821474	0.0573861	0.954238	0.968488
A0A0C4DH36	Probable non-functional immunoglobulin heavy variable 3-38 OS=Homo sapiens OX=9606 GN=IGHV3-38 PE=5 SV=1	IGHV3-38	20.7928	1.1464	20.8049	1.17104	20.7807	1.16433	-1.01689	-0.024163	0.443943	-0.0544281	0.956594	0.968488
P01699	Immunoglobulin lambda variable 1-44 OS=Homo sapiens OX=9606 GN=IGLV1-44 PE=1 SV=2	IGLV1-44	20.4318	0.189058	20.424	0.223861	20.4396	0.251585	1.01088	0.0156119	0.289561	0.0539159	0.957002	0.968488
P05452	Tetranectin OS=Homo sapiens OX=9606 GN=CLEC3B PE=1 SV=3	CLEC3B	20.568	0.458686	20.5651	0.462021	20.571	0.463523	1.00415	0.00598073	0.122717	0.048736	0.96113	0.968488
P01701	Immunoglobulin lambda variable 1-51 OS=Homo sapiens OX=9606 GN=IGLV1-51 PE=1 SV=2	IGLV1-51	21.9493	0.619643	21.957	0.627378	21.9417	0.65361	-1.01066	-0.0153032	0.325247	-0.0470509	0.962473	0.968488
P01762	Immunoglobulin heavy variable 3-11 OS=Homo sapiens OX=9606 GN=IGHV3-11 PE=1 SV=2	IGHV3-11	18.7922	0.158473	18.7886	0.228364	18.7958	0.228364	1.00496	0.00714289	0.328854	0.0217206	0.982671	0.985732
Q13790	Apolipoprotein F OS=Homo sapiens OX=9606 GN=APOF PE=1 SV=2	APOF	20.3503	0.296231	20.3515	0.345939	20.3491	0.387115	-1.00171	-0.0024636	0.433652	-0.00568106	0.995467	0.995467
